# Supplementary material for: S- nitrosylation of Annexin A2 at Cys133 ameliorates pulmonary arterial hypertension by inhibiting the WNT/β-catenin pathway
Source: Respir Res. 2026 Mar 18;27:217. doi: 10.1186/s12931-025-03483-4 (PMC13224607; doi:10.1186/s12931-025-03483-4)
Supplement: Supplementary file 3 — Supplementary Material 3. [file 12931_2025_3483_MOESM3_ESM.xlsx]

## Sheet: Sheet1
gene_name	log2FoldChange	pvalue	diffType	Con1	Con2	Con3	SiAN1	SiAN2	SiAN3
Krt18	-1.93181	0.00012917419548505	Down	1.39	1.68	1.87	0.09	0.7	0.47
Iqcc	-1.70429	0.00108834600283465	Down	0.79	0.57	0.55	0.15	0.27	0.16
Stmn2	-1.69866	0.009425614750799541	Down	0.36	0.69	0.64	0.07	0.2	0.24
Col14a1	-1.69382	0.00449367380815121	Down	4.51	6.21	4.06	0.49	2.15	1.82
Veph1	-1.68584	0.0021995560180281103	Down	0.35	0.53	0.4	0.08	0.15	0.15
Palmd	-1.68368	0.000315081906646618	Down	0.92	1.55	0.64	0.16	0.44	0.34
Vsnl1	-1.6697	0.000122988774247277	Down	1.12	1.26	1	0.3	0.39	0.33
Trpm6	-1.63781	0.00197022868474183	Down	0.2	0.21	0.22	0.03	0.09	0.08
Lgi2	-1.61826	0.000141981863157805	Down	4.84	5.09	4.69	1.07	2	1.53
Dmrt2	-1.61234	0.000670206133490327	Down	0.77	1.09	0.6	0.21	0.36	0.21
LOC102549824	-1.57477	0.00949790651964267	Down	0.45	0.43	0.31	0.08	0.06	0.25
Slc13a4	-1.56584	0.000330226425690609	Down	0.95	0.99	0.68	0.12	0.28	0.48
Tet1	-1.54078	0.00622379624809437	Down	0.14	0.24	0.19	0.07	0.05	0.08
Cobl	-1.44981	0.0007395842136061821	Down	7.53	7.75	7.28	1.24	3.51	2.98
Lgr5	-1.44103	0.0027935776681148	Down	0.39	0.53	0.48	0.08	0.26	0.16
LOC108352070	-1.43898	0.0148852684585626	Down	0.11	0.43	0.24	0.11	0.11	0.06
Bnc1	-1.40081	0.00031054853793217597	Down	0.54	0.43	0.74	0.21	0.15	0.27
Igfbp2	-1.39758	0.0201267610029507	Down	1.16	1.16	0.65	0.1	0.44	0.55
Acss3	-1.39341	0.00178598843391161	Down	0.44	0.61	0.5	0.15	0.19	0.23
Itih5	-1.38579	0.000138766485657348	Down	0.88	0.78	0.69	0.23	0.23	0.42
Gjb2	-1.36465	0.0212331214722697	Down	0.32	0.61	0.54	0.08	0.32	0.19
Nkain4	-1.36099	0.000399138822785945	Down	2.27	3.07	2.65	0.72	1.94	0.93
Slc38a4	-1.36038	0.0025971534495668603	Down	0.91	0.81	1.14	0.28	0.27	0.53
Rasgrp2	-1.33087	0.0010832818043063199	Down	4.86	5.34	5.59	0.72	2.4	1.69
Elf5	-1.32118	0.0011726158138053	Down	2.25	2.72	1.5	0.32	1.5	0.66
Spry3	-1.31492	0.0376436098526419	Down	0.39	0.45	0.17	0.18	0.13	0.05
Fndc1	-1.2693	0.0005926838912220629	Down	6.31	6.97	6.27	1.37	3.58	2.95
LOC120097726	-1.26092	0.00859062675397127	Down	2.66	1.92	3.47	0.59	1.38	1.3
Calhm5	-1.25768	0.000169968167852798	Down	3.1	2.65	2.73	0.68	1.83	0.93
Slc2a5	-1.25474	0.00122374310368015	Down	1.25	2.04	1.99	0.28	0.76	1.11
Rpl9	-1.24188	0.0147148311200528	Down	24.43	34.97	31.73	6.77	21.9	9.08
Snrpg	-1.24149	0.00019851696995586	Down	9.77	11.68	10.06	5.34	3.09	4.62
Maob	-1.23686	0.00091675409658462	Down	1.66	1.92	1.37	0.32	1.14	0.6
Htr1b	-1.21683	0.000817936717774446	Down	1.21	1.6	1.06	0.26	0.77	0.59
Lurap1l	-1.19485	0.0009552811926020631	Down	2.93	2.9	3.28	0.64	1.8	1.41
Cyp3a9	-1.19391	0.00022560738585796698	Down	1.51	2.12	1.82	0.84	0.8	0.65
Cavin2	-1.19274	0.0007515399941643469	Down	1.35	1.37	0.92	0.26	0.66	0.62
En1	-1.17267	0.007885829926756259	Down	1.71	1.31	1.53	0.26	0.95	0.75
Lmod1	-1.15762	0.0005162444475027401	Down	0.97	1.55	1.19	0.42	0.6	0.59
Grb14	-1.14701	0.000396360668327505	Down	38.67	45.93	38.62	10.42	23.51	20.05
Kcnk12	-1.14329	0.000137918962694792	Down	1.24	1.1	1.15	0.36	0.47	0.65
Rab33a	-1.13067	0.022195311864502	Down	2	1.15	1.6	0.76	0.69	0.63
Aldh1a2	-1.12796	0.00473408385497908	Down	1.38	1.06	1.06	0.32	0.43	0.82
Krt80	-1.1179	0.00845928874716646	Down	0.78	0.42	0.63	0.24	0.28	0.29
Neurl1b	-1.11228	0.00236231562724674	Down	1.3	1.44	1.32	0.34	0.74	0.84
Wnt4	-1.09615	0.0186058581360165	Down	1.44	1.21	1.3	0.49	0.75	0.54
Rerg	-1.09505	0.00022225823789207998	Down	4.97	5.95	4.81	1.02	2.83	2.87
Medag	-1.08998	0.00352424356492599	Down	9.31	12.54	9.77	2.6	6.49	5.33
Pif1	-1.07926	0.000347963940215244	Down	1.02	0.99	0.93	0.41	0.59	0.34
Potef	-1.06893	0.00361691083967753	Down	1.44	1.46	2.15	0.57	0.74	1.03
Pde7b	-1.04785	0.0302735402505802	Down	0.66	0.73	0.79	0.39	0.25	0.47
Slc51b	-1.04759	0.03509345063710201	Down	2.75	3.55	2.24	1.49	1.92	0.51
Frem1	-1.04624	0.0193492406893714	Down	0.13	0.23	0.2	0.09	0.09	0.08
Fhl1	-1.01484	0.00426493534929073	Down	13.71	15.91	13.92	3.33	8.96	8.13
Orm1	-1.01024	0.0122065932569438	Down	2.44	2.88	3.12	1.31	1.4	1.23
Trim66	-1.0074	0.00728892583471363	Down	0.33	0.29	0.36	0.18	0.09	0.2
Xkrx	-1.00707	0.00194624424018155	Down	1.81	1.57	1.95	0.32	1.18	1.12
Ppp1r14c	-1.00114	0.00449468903906583	Down	0.87	0.95	1.08	0.34	0.62	0.44
Sh3tc1	-0.984819	0.0470131818949001	Down	0.24	0.31	0.32	0.16	0.16	0.1
Hist3h2ba	-0.97836	0.0340587681224438	Down	0.87	1.48	1.05	0.51	0.6	0.58
Slc24a3	-0.977885	0.0129117863809805	Down	0.46	0.65	0.51	0.23	0.28	0.32
Cys1	-0.976705	0.000949871934665707	Down	1.5	1.68	1.37	0.44	0.97	0.83
Mgst3	-0.974959	0.0320758455128539	Down	3.96	3.2	2.73	1.19	2.5	1.18
Crabp1	-0.965942	0.00183871955660405	Down	5.17	6.57	5.76	2.04	3.59	2.91
Arsi	-0.962448	0.0480833453890013	Down	26.27	27.44	23.72	5.68	19.29	13.83
Sorbs2	-0.961402	0.0144547981962201	Down	0.52	0.47	0.48	0.12	0.3	0.3
Septin4	-0.960562	0.013486654632903999	Down	2.26	2.1	1.52	0.69	1.28	0.85
Cntn2	-0.958566	0.000369270613907546	Down	0.97	1.07	1.03	0.31	0.61	0.61
Fam169b	-0.955526	0.0020380147355295	Down	1.99	1.89	2.42	0.53	1.26	1.38
Sox11	-0.950822	0.0013025283805748302	Down	2.84	2.35	1.71	0.94	1.03	1.48
Slc25a48	-0.950329	0.0017719056007902102	Down	2.76	2.06	2.47	1.51	0.75	1.36
Tm7sf2	-0.95022	0.00592710279049164	Down	2.47	2.06	1.68	0.77	0.98	1.35
Fign	-0.937566	0.0024684885588833897	Down	1.26	1.07	0.92	0.32	0.66	0.63
Myoz1	-0.93392	0.0038478813519605398	Down	1.01	1.34	1.56	0.63	0.57	0.8
Rassf7	-0.926825	0.0037803998054042	Down	1.98	1.96	2.27	1.08	1.18	0.99
Meltf	-0.91119	0.0131213352595688	Down	0.5	0.64	0.63	0.42	0.23	0.25
Prss35	-0.901904	0.000468896634188936	Down	2.48	1.58	2.9	1.4	1.11	1.06
Lypd6b	-0.900954	0.0329309361077241	Down	0.72	0.76	0.73	0.26	0.44	0.45
Cd38	-0.896187	0.00027276441170818197	Down	62.12	63.29	61.18	21.16	37.89	38.12
Steap4	-0.895294	0.000618407777265772	Down	2.82	3.73	2.49	0.86	1.81	2.02
Vnn1	-0.894286	0.00219886380827377	Down	1.39	1.94	1.58	0.74	0.82	0.99
AABR07041109.1	-0.892787	0.0423653164471058	Down	9.14	10.86	6.22	7.92	3.16	2.73
Kcnd3	-0.889869	0.00042076687896904	Down	0.67	0.83	0.64	0.36	0.34	0.42
Ptx3	-0.889415	0.000525032134309166	Down	567.04	628.77	577.41	195.01	385.02	348.43
Frat2	-0.888308	0.00594631632084238	Down	1.24	1.65	1.43	0.71	0.91	0.64
Gmpr	-0.885877	0.011418694323767	Down	1.78	2.06	2.24	0.56	1.35	1.29
Rab6b	-0.881411	0.00264276298725341	Down	1.49	1.6	1.2	0.68	0.86	0.71
Pstpip1	-0.880716	0.0381456728031531	Down	0.83	1.4	1.44	0.53	0.67	0.75
Ccn5	-0.880107	0.0149536393399638	Down	24.26	25.29	21.81	6.72	16.71	14.16
Pak1	-0.871632	0.000128387460314752	Down	48.01	50.29	45.29	17.05	31.45	27.66
Car4	-0.867787	0.00198427977014494	Down	4.08	6.03	4.36	1.73	3.46	2.62
Sema3d	-0.864006	0.0180035956045605	Down	0.43	0.44	0.42	0.19	0.26	0.24
Casq1	-0.860693	0.0166023775169361	Down	1.21	2.26	1.31	0.74	1	0.81
Dtwd2	-0.855726	0.0261321482512687	Down	0.88	0.99	1.48	0.61	0.74	0.44
Ccdc9b	-0.854721	0.000518044917411242	Down	24.31	25.52	23.31	8.7	16.07	14.35
Tbkbp1	-0.851695	0.0275706597213041	Down	0.87	0.87	0.68	0.2	0.63	0.47
Thap3	-0.849609	0.00011729166848242	Down	6.54	5.87	5.8	3.7	3.22	2.95
Trmt9b	-0.841528	0.0224247197039379	Down	0.97	1.02	0.92	0.46	0.74	0.37
RGD1311744	-0.8393	0.00019647096842892	Down	2.64	2.2	2.18	0.81	1.54	1.47
Plpp1	-0.837158	0.0006063852643780481	Down	46.99	50.88	44.97	16.74	32.58	29.38
Lipm	-0.832064	0.0449721939181762	Down	0.72	1.1	0.97	0.48	0.54	0.49
Npr3	-0.815467	0.00620087707312673	Down	70.22	80.14	69.89	24.9	52.74	43.41
Meox2	-0.810603	0.0112861816176006	Down	1.6	1.29	1.46	0.57	1.07	0.76
Lrch2	-0.808721	0.0255707495345595	Down	0.63	0.52	0.64	0.33	0.26	0.39
Daam2	-0.801255	0.000363061437044983	Down	2.63	2.84	3.3	0.93	2.08	1.87
Rnf43	-0.794642	0.0163366864129353	Down	0.71	0.68	0.45	0.25	0.43	0.38
Arhgef39	-0.79383	0.000329132894177315	Down	4.62	5.41	5.41	1.96	3.18	3.44
Sapcd2	-0.793636	0.000499114325826114	Down	4.64	4.03	3.94	2.32	2.75	1.94
Spry1	-0.79092	0.0482628550757497	Down	0.44	0.54	0.69	0.22	0.39	0.3
Il20rb	-0.782195	0.0033738528385957103	Down	2.26	3.02	2.71	0.92	1.72	2.05
Lims2	-0.77725	0.0199657570282241	Down	2.33	2.46	2.72	0.59	1.78	1.87
Tspan13	-0.777235	0.0399332707600785	Down	0.96	1.14	1.3	0.78	0.55	0.59
Zfp483	-0.77569	0.0414614464443219	Down	0.51	0.88	0.84	0.36	0.4	0.51
Cfap100	-0.768426	0.0354214760242966	Down	0.88	0.91	1.04	0.41	0.64	0.55
Slc29a2	-0.767163	0.0040872094422147705	Down	2.2	1.99	1.77	0.72	1.37	1.27
Rrad	-0.765005	0.00111791982249784	Down	3.84	3.64	3.91	1.78	2.47	2.22
Map2	-0.764985	0.0341463802832177	Down	0.49	0.95	0.7	0.41	0.44	0.34
C5ar2	-0.752904	0.0404965551694037	Down	0.71	0.67	0.67	0.52	0.41	0.24
Tshz2	-0.751562	0.0012157664285529	Down	2.86	3.4	2.98	0.96	2.35	1.9
Prl8a9	-0.750693	0.0263419172120545	Down	2.86	3.8	4.23	2.93	1.45	2.09
Rpp25	-0.749192	0.0439310184585427	Down	2.69	3.33	2.16	0.65	2.23	1.84
Ceacam4	-0.748044	0.0012518237238769302	Down	9.63	9.75	11.64	5.45	5.97	6.09
Cebpd	-0.745206	0.0267829323952469	Down	31.25	35.14	19.44	11.35	20.52	17.75
Cd24	-0.744774	0.0101082885301968	Down	2	2.6	2.05	0.99	1.66	1.13
Mcc	-0.744477	0.0024194933702385603	Down	3.53	4.02	3.53	1.09	2.85	2.72
Asb15	-0.743483	0.00835736776011483	Down	0.99	1.18	1.45	0.57	0.78	0.73
Cnn1	-0.741616	0.000166137160032457	Down	18.47	19.56	15.03	7.05	13.36	10.63
Arhgap19	-0.7399	0.00024111086291096098	Down	1.68	1.96	1.58	0.77	1.18	1.07
Gldn	-0.737308	0.0213461544285897	Down	1.5	1.54	1.45	0.56	1.28	0.77
Etv1	-0.737289	0.00636927334338066	Down	0.54	0.58	0.59	0.27	0.34	0.38
Mxd3	-0.732319	0.0023905758363935397	Down	5.65	5.27	5.71	3.35	3.34	2.96
Cst6	-0.728844	0.00124044973113101	Down	8.88	8.06	8.34	5.04	5.55	4.26
Slc16a14	-0.727143	0.0209819659623655	Down	1.13	1.28	1.29	0.75	0.87	0.54
Cxadr	-0.72581	0.004083145141230329	Down	72.01	81.09	69.7	27.49	54.05	50.26
Map3k7cl	-0.724656	0.00103994813377287	Down	9.07	10.98	8.02	3.39	7.54	5.81
Rrlt	-0.723347	0.012427069046562	Down	2.76	2.6	2.63	1.19	2.12	1.35
Naprt	-0.723247	0.0173833414516817	Down	2.51	2.12	1.73	1.01	1.68	1.03
Il17re	-0.722611	0.0310623700913063	Down	1.22	1.34	0.85	0.46	0.75	0.86
Sgcg	-0.720917	0.0014311923274360199	Down	3.52	3.99	3.18	1.2	2.46	2.63
Slc9c2	-0.719017	0.0216332023219415	Down	2.6	2.28	2.04	1.5	1.2	1.41
AABR07068587.1	-0.718908	0.0192663101773398	Down	22.05	22.97	21.29	8.95	15.67	14.61
Lvrn	-0.716763	0.0027655968105163103	Down	3.47	4.94	3.8	1.36	2.65	2.91
Trpv4	-0.713901	0.00738553739174117	Down	1.41	1.44	1.66	0.97	1.06	0.61
Epm2a	-0.705379	0.0481696758763234	Down	0.78	0.93	0.86	0.47	0.54	0.51
Kcnk2	-0.699432	0.00111748376085923	Down	3.25	2.74	3.4	1.52	2.11	1.69
Vstm4	-0.697576	0.000209546001270715	Down	7.15	8.46	6.25	3.08	5.23	4.77
Cdca7l	-0.697282	0.00289945578798662	Down	1.94	2.46	1.92	1.15	1.31	1.28
Dhcr7	-0.693712	0.00339068694829292	Down	2.65	2.69	2.17	1.18	1.88	1.6
Svep1	-0.69085	0.0108749508753084	Down	38.06	46.07	37.84	15.45	31	26.89
Eda	-0.680769	0.0333031110799271	Down	0.5	0.62	0.52	0.29	0.38	0.31
Ecscr	-0.679769	0.00559492239413359	Down	5.19	5.52	5.77	2.93	3.22	4.39
Sync	-0.679493	0.00150587898639507	Down	3.13	3.88	2.99	1.39	2.57	2
Mn1	-0.678915	0.0152650504331324	Down	0.78	0.76	0.67	0.39	0.63	0.31
Tubg2	-0.677771	0.0144590017409041	Down	2.35	2.72	2.34	1.17	1.48	1.82
Tent5b	-0.676879	0.0459984189620039	Down	0.44	0.54	0.42	0.29	0.31	0.24
Bcar3	-0.675473	0.000577806414136337	Down	2.91	2.52	2.44	1.27	1.71	1.73
Actg2	-0.673064	0.0159488621166092	Down	4.06	2.99	2.94	1.49	2.45	2.11
Plce1	-0.671461	0.00118395188602174	Down	0.8	0.97	0.83	0.42	0.61	0.56
Ablim3	-0.670992	0.0211704198520243	Down	1.47	1.8	1.59	0.61	1.14	1.17
LOC108348215	-0.668843	0.004685399758909479	Down	2.21	1.76	1.9	1.11	1.32	1.11
LOC102555109	-0.667841	0.042587229643308994	Down	1.68	1.82	1.5	0.8	1.22	1.03
Gda	-0.66695	0.0091155764653746	Down	88.88	111.82	88.55	39.03	70.55	67.84
Cpxm2	-0.661951	0.00293496540485653	Down	2.11	1.71	1.9	0.92	1.15	1.43
Brip1	-0.661658	0.0001835456244988	Down	5.34	6	5.35	2.27	3.72	4.22
Taf9b	-0.660937	0.00376144166180475	Down	1.65	1.84	1.97	0.93	1.21	1.21
Depdc1b	-0.660807	0.00231963877062629	Down	2.53	3.89	3.05	1.83	2.15	1.8
Shld3	-0.659365	0.0469187231137144	Down	0.7	0.79	0.83	0.42	0.41	0.57
Raver2	-0.658377	0.00681431192799336	Down	2.32	2.14	1.78	1.1	1.39	1.32
Afap1l2	-0.652833	0.0035906428473107704	Down	1.64	1.65	1.46	0.91	1.11	0.91
Tmsb15b2	-0.648775	0.000191668937388338	Down	26.11	31.7	25.27	13.75	17.6	19.96
Kprp	-0.647726	0.00239669915971595	Down	2.28	2.57	2.93	1.31	1.91	1.58
Oip5	-0.643201	0.00010154505941402	Down	6.72	6.7	6.24	2.96	4.92	4.29
Zcchc18	-0.640286	0.0320223653194418	Down	1.28	1.63	1.3	0.66	0.82	1.16
Slc7a8	-0.63936	0.0148687765990299	Down	1.55	1.29	2.14	0.68	1.31	1.11
Cables1	-0.637467	0.009615445721784141	Down	1.08	1	0.96	0.56	0.7	0.62
Lpcat4	-0.634794	0.000258981471500071	Down	4.69	4.35	4.3	2.32	3.26	2.71
Ston2	-0.633495	0.00024215094272858598	Down	3.14	3.03	3.7	2.01	2.06	2.06
AABR07070043.1	-0.629592	0.000149446996499022	Down	8.74	7.93	7.8	4.7	4.91	5.83
Tmem144	-0.624922	0.0304983519755829	Down	1.53	1.99	1.62	0.64	1.32	1.31
Ephb6	-0.624386	0.000312244170529038	Down	3.33	4.07	3.35	1.81	2.81	2.12
Wt1	-0.623523	0.0483655747841069	Down	1.29	1.87	1.38	0.65	0.99	1.13
Mtss2	-0.623127	0.000119288731065919	Down	3.4	3.29	3.01	1.62	2.41	1.96
Shb	-0.622124	0.00044584373079634804	Down	4.2	3.64	3.58	2.5	2.25	2.36
H1f10	-0.619153	0.008879676523669059	Down	16.64	13.07	11.43	7.43	9.47	8.92
Osr1	-0.618693	0.0018637723900418398	Down	13.69	14.97	12.31	5.13	11.01	9.77
Tlr5	-0.614821	0.00625010645232796	Down	1.78	2.07	1.82	0.7	1.6	1.3
Spon2	-0.614439	0.0479511366761236	Down	1.69	1.58	1.35	1.08	1.1	0.73
Cdo1	-0.610292	0.00272776365382517	Down	6.61	8.61	8.26	3.32	5.72	4.82
Hmgn2-ps4	-0.605705	0.0129963602791896	Down	4.03	4.35	5.64	2.47	3.32	3.09
Unc13b	-0.604914	0.0416776733125639	Down	0.72	0.57	0.62	0.32	0.38	0.51
Ucp2	-0.60226	0.000968879183954293	Down	6.84	7.08	5.5	3.58	4.48	4.28
Xkr5	-0.602222	0.0015906407137325099	Down	3.29	3.36	4.2	2.08	2.94	2.2
Primpol	-0.60205	0.0017180533314792301	Down	5.65	5	4.13	2.66	3.27	3.43
C1qtnf2	-0.601938	0.00199490242293714	Down	7.33	6.21	5.72	3.47	4.63	4.12
Dctpp1	-0.600571	0.00329924708074871	Down	16.78	15.69	13.14	10.41	8.71	9.86
Tst	-0.599474	0.042815927052938	Down	1.56	1.58	1.66	0.82	1.12	1.11
Shroom3	-0.596844	0.0202758853767074	Down	0.59	0.56	0.61	0.33	0.44	0.31
Msx1	-0.596366	0.0227175787848273	Down	2.68	2.43	2.14	1.33	1.6	1.7
Col4a6	-0.595199	0.0273183484481579	Down	1.04	0.91	1.12	0.35	0.8	0.82
Abca4	-0.591353	0.00159887570505561	Down	6.15	6.71	7.68	2.85	3.88	5.63
Pnma2	-0.591184	0.00901639273404882	Down	1.4	1.87	1.63	0.77	1.42	0.96
Bnip1	-0.590551	0.0259439337578123	Down	6.09	6.66	5.11	2.06	4.46	4.81
Olfml2b	-0.58981	0.0019187306527776301	Down	2.66	3.07	2.54	1.54	2.02	1.75
Dscc1	-0.589596	0.0044712008487864	Down	6.04	6.77	6.07	3.1	4.87	3.97
Lpar6	-0.58836	0.00259898282364002	Down	2.48	2.44	2.22	1.19	1.69	1.71
Gja5	-0.584619	0.00250849826452545	Down	5.78	6.9	5.82	2.52	4.37	5.05
Med12l	0.585506867865229	0.0374495470093515	Up	1.13	0.42	0.48	0.92	0.9	0.57
Zfp819	0.587438301824026	0.0394617216130826	Up	1.04	0.81	0.77	1.34	1.29	1.16
Axin2	0.5897747179215239	0.0440214549060243	Up	0.72	0.92	0.64	1.16	1.28	0.86
Dok5	0.59020158692763	0.00100265238280641	Up	5.27	5.81	5.57	10.02	6.74	7.52
Fth1-ps5	0.5952917028275949	0.0471128201118068	Up	3.13	2.96	2.3	4.25	4.11	3.83
Cacna1g	0.59543166881612	0.00012135554189404098	Up	3.36	3.41	3.56	6.38	4.37	4.29
Aox1	0.597580672790592	0.00957844393315291	Up	1.76	2.88	1.84	1.88	3.62	3.84
Oas1i	0.597690243528425	0.000801646037316248	Up	6.53	4.88	5.55	6.45	9.13	9.22
Mreg	0.5998722605434389	0.00810659896215792	Up	1.98	1.72	1.96	3.02	2.4	3.01
Slc36a1	0.605702190689977	0.00398152925388614	Up	2.4	2.64	2.27	3.66	3.36	3.7
Srxn1	0.605827288975071	0.00416638008353955	Up	7.72	6.73	8.12	10.75	10.31	12.06
Cd74	0.606521761448172	0.0135392705521369	Up	3.04	3.74	2.71	5.39	3.92	4.41
LOC691418	0.609878048923394	0.0400254082378515	Up	6.83	5.91	7.68	13.36	7.81	8.71
Sez6l	0.6121744176963461	0.00018361762810923502	Up	1.59	1.22	1.73	2.15	2.32	2.24
Lca5	0.6162695859583149	0.00282611079226985	Up	1.14	1.49	1.52	2.49	1.8	1.64
Ada	0.620137876635403	0.000771899253414234	Up	6.2	5.45	6.14	10.54	7.49	8.18
Eeig1	0.6259561353592751	0.000247719490304974	Up	1.95	2.08	2.16	2.83	2.79	3.61
LOC100359916	0.631296170811658	0.00318381675091443	Up	2.09	3.18	3.42	4.48	4.45	4.11
Prag1	0.6314386974056441	0.00010206332325105501	Up	2.01	1.97	1.74	3.22	2.8	2.52
P2ry14	0.635345912546178	0.000316471318377927	Up	4.31	3.72	3.32	5.71	5.41	5.97
Fgf1	0.6356500010141259	0.0197080842640763	Up	1.48	1.03	1.47	2.78	1.33	1.81
Col11a2	0.636379610987325	0.0239852480606059	Up	0.4	0.44	0.4	0.7	0.47	0.68
Prr5l	0.641097307898824	0.000134114313407246	Up	5.09	4.27	3.97	8.2	6.34	5.97
Ldlrad1	0.642823744001847	0.0020090325021661103	Up	2.26	2.63	2.42	3.36	3.92	3.73
Piezo2	0.64404429200186	0.0129299253827861	Up	0.33	0.28	0.32	0.44	0.53	0.42
Spry4	0.648498052423481	0.0333646615863991	Up	7.9	5.22	7.27	13.41	8.07	9.27
Cebpa	0.6491899479143771	0.0171884600600291	Up	0.93	1.01	0.86	1.75	1.18	1.29
Flvcr2	0.6497372611921329	0.0397777713017014	Up	0.44	0.52	0.55	0.79	0.77	0.73
Perm1	0.651715391254594	0.0228222662214879	Up	1.14	0.93	0.86	2.14	1.03	1.37
Gprc5d	0.652360673939831	0.00863325660536516	Up	11.62	8.34	11.29	18.83	12.41	16.88
Csmd2	0.653228502415922	0.0163322217304737	Up	0.21	0.2	0.23	0.42	0.25	0.3
Cpt1b	0.6532425456407212	0.029405344899643	Up	0.85	0.82	0.61	1.34	1	1.11
Fhdc1	0.654051499207619	0.00180026276139703	Up	1.02	1.05	1.15	1.84	1.57	1.48
Arhgap6	0.656769226113661	0.000189771336135611	Up	1.51	2.57	1.93	2.98	2.57	3.03
RGD1561149	0.656981152726372	0.000136102565602375	Up	1.68	1.55	1.59	2.9	2.19	2.22
Klhl30	0.65724352026004	0.000993150328351941	Up	2.55	2.45	2.49	4.58	3.28	3.5
Mcoln1	0.659374064849882	0.00030750844002529	Up	4.42	5.24	7.69	8.99	9.04	8.61
Stx19	0.662000808330714	0.0186828649819657	Up	0.54	0.64	0.7	1.05	1.03	0.78
Peli2	0.669194939982694	0.042708774221823	Up	0.54	0.64	0.51	1.01	0.87	0.72
Fgd6	0.6811938291236329	0.000520525240658859	Up	0.94	0.83	0.88	1.72	1.2	1.34
Pim1	0.682304082211777	0.00162384587332316	Up	4.27	3.47	3.32	6.16	4.93	5.96
Aplp2	0.6870954003046059	0.007423564366253871	Up	402.31	362.41	383.47	773.8	488.29	509.46
Bsn	0.687621044932599	0.0241994454092491	Up	0.18	0.16	0.21	0.38	0.23	0.24
Hist1h4m	0.688446913256009	0.000683139408906966	Up	8.03	5.71	7.8	13.21	9.86	10.28
Tmx4	0.6932135575230689	0.0012061929201723901	Up	41.83	36.39	41.43	76.85	51.87	56.56
Bean1	0.699167515236039	0.0182534756548638	Up	0.64	0.4	0.63	1.01	0.89	0.7
Gpr182	0.69918210340213	0.0189805007868907	Up	0.46	0.9	0.39	0.81	1.29	0.65
Krt23	0.702138748055422	0.0239578322686744	Up	3.44	2.22	3.39	4.61	3.84	3.09
F2rl2	0.7042026269690459	0.0243163377125181	Up	3.24	3.06	3.44	8.2	3.53	3.41
Rhou	0.704852181608967	0.00012602421843427801	Up	7.15	7.2	7.9	15.4	8.72	10.64
Oas1a	0.705906987099396	0.000544704234583868	Up	10.42	5.68	7.43	9.14	13.44	13.92
MGC105567	0.713096318188631	0.00128716652339141	Up	0.94	1.02	0.88	1.22	1.58	1.71
Ifit2	0.7141442435476729	0.0284856385051171	Up	8.63	9.4	7.38	7.86	15.95	16.63
Gstt1	0.7167557688334079	0.0012489525614680802	Up	5.55	5.75	3.96	7.03	8.9	8.32
Tmem82	0.7168336855476078	0.0263112438203096	Up	0.33	0.46	0.39	0.68	0.69	0.48
Nptxr	0.71861557493293	0.00909527689531816	Up	19.34	17.38	18.7	38.98	23.83	24.56
C4h3orf20	0.726605594517794	0.0106903488448556	Up	0.84	1.18	1.36	2.43	1.35	1.6
Map7	0.732609454578251	0.000312647120296731	Up	1.72	1.6	1.48	3.13	2.54	2.29
Car8	0.733006883085545	0.000731761106243637	Up	2.74	3.38	3.74	5.62	5.04	4.78
Fam171b	0.7349119136923019	0.00024362986783494703	Up	2.41	2.46	2.54	5.47	3.37	3.06
Htr7	0.735364159993107	0.0151003970219513	Up	0.73	0.52	0.67	1.1	0.9	1.11
Hist1h4m	0.7383901342998141	0.0187815895409493	Up	8.03	5.71	7.8	13.21	9.86	10.28
Cacna1i	0.7436681248305901	0.000154505882620933	Up	1.75	1.41	1.56	3.28	1.9	2.27
Fbxo48	0.7471105433545229	0.00124298628696395	Up	1.01	1.07	1.28	2.27	1.46	2.21
Vegfa	0.7493049018922401	0.000592552943559771	Up	102.88	104.37	109.59	214.44	141.75	153.74
Tg	0.750665356046765	0.0031422057022642	Up	1.17	0.56	0.84	1.8	1.56	1.37
LOC100362384	0.7508001023021249	0.009240594567564821	Up	3.47	2.54	3.62	5.51	4.36	5.64
Lmcd1	0.7523384148544849	0.00048125483014554695	Up	2.65	3.42	3.07	5.77	5.13	4.11
Ctnnd2	0.753457655741007	0.00133293337841571	Up	1.35	0.83	1.14	2.38	1.52	1.44
Bcl2a1	0.7587307834694971	0.00300184354246373	Up	11.92	10.25	13.81	27.58	13.49	17.17
Mex3b	0.759548711261722	0.000561732847769782	Up	1.5	1.26	1.6	2.89	1.94	2.26
Tnfaip8l3	0.7612001139453191	0.0238584455233008	Up	1.62	2.12	2.49	5.31	2.79	2.75
Il18r1	0.761869105723882	0.0311469653506446	Up	0.6	0.7	0.67	1.68	0.99	0.59
Bbc3	0.7641156776148291	0.000519812242461435	Up	4.03	2.49	3.06	6.25	4.39	5.11
Atp2b4	0.7676141740884241	0.0363941788441267	Up	8.57	7.15	9.24	19.42	9.65	11.2
Ptgs2	0.7692500579016569	0.00479297608968933	Up	873.53	767.64	892.61	1829.45	1117.15	1190.98
Abcb1a	0.772468018915782	0.010561723451661998	Up	8.68	7.46	9.5	18.95	11.42	11.87
AC132740.1	0.777705273597603	0.0392843138660274	Up	3.85	1.38	1.78	3	5.59	3.03
Mmp3	0.7812762128702561	0.00942619733925232	Up	1649.28	1365.03	1678.03	3500.83	2068.43	2156.47
Rnf19b	0.782768040602218	0.0098202689132053	Up	82.95	61.04	81.95	165.52	100.04	106.13
Mest	0.784359857754814	0.000904760923511349	Up	1.86	1.25	1.85	3.23	2.35	2.52
Reln	0.791532861852676	0.0137612346568808	Up	4.87	4.15	4.9	10.78	6.06	6.13
AABR07030544.1	0.792964349816104	0.00125024196702824	Up	5.2	7.1	6.15	12.12	9.24	9.54
Sbsn	0.7939986789365551	0.009670730383531721	Up	1.09	2.87	1.77	2.79	3.48	3.86
Tcf7	0.796431392618235	0.0193516440881403	Up	0.52	0.47	0.55	1	0.66	0.9
Gfra1	0.8012434581821221	0.0184328079020699	Up	0.61	0.84	0.81	1.44	1	1.36
Nos2	0.807468234370169	0.000316768276037414	Up	763.92	646.94	798.92	1539.44	1060.89	1109.58
Ddit4l	0.8078041364241361	0.000199783464658093	Up	5.68	4.53	6.74	10.57	9.39	7.93
Tnfsf11	0.8081176593869291	0.015604904214615	Up	1.5	0.81	1.22	2.88	1.59	1.43
Asgr1	0.8101564683349342	0.00272506871698805	Up	2.06	1.93	2.05	3.44	3.36	3.39
Tnfsf4	0.8112760193719021	0.0463447453791435	Up	0.75	0.69	0.96	2.01	0.88	1.14
Sdr9c7	0.8118433701444051	0.0258053966797876	Up	0.3	0.37	0.31	0.62	0.57	0.49
Pitpnm3	0.8238587148829208	0.041675120371287004	Up	0.27	0.21	0.23	0.56	0.26	0.38
Tymp	0.832150430264977	0.0179419590690678	Up	0.29	0.38	0.58	0.62	0.62	0.47
Zfp458	0.832238691911879	0.000318482137797413	Up	0.98	1.05	1.01	1.98	1.58	1.59
LOC108352541	0.8340252402058621	0.000308376871957463	Up	0.24	0.25	0.27	0.51	0.32	0.41
Tslp	0.8353355813376221	0.0173080046943418	Up	11.79	7.2	11.37	26.77	12.69	12.44
Colq	0.8376222079772719	0.00978427423933601	Up	0.58	0.77	0.57	1.33	0.91	1.06
Ucn2	0.839132336785342	0.00888296061866908	Up	1.83	2.14	1.79	3.6	2.36	2.81
Wnt9a	0.854632439421288	0.0260619836877675	Up	0.65	0.38	0.48	1.3	0.58	0.73
Pip5k1b	0.8590884436242578	0.00640225017259425	Up	0.64	1.03	0.75	1.87	1.07	1.23
Sema6a	0.860092606475907	0.00422393943573911	Up	0.26	0.31	0.26	0.6	0.42	0.42
Pappa	0.870362922444913	0.00282640198032935	Up	11.46	11.08	10.92	26.22	15.26	16.26
Htra3	0.87643146130353	0.000952490382970469	Up	1.07	0.93	1.15	2.12	1.68	1.75
Pdcd1	0.878902709686992	0.0192932828167933	Up	1.29	0.69	1.03	2.65	1.33	1.29
Pamr1	0.8902338737284321	0.00543983358900438	Up	0.53	0.55	0.72	1.19	0.95	1.08
Chst1	0.892873303302046	0.00615338696777733	Up	0.8	0.72	0.66	1.72	1.08	0.98
Gjb3	0.8945303854594742	0.00427413944749653	Up	1.28	1.08	1.46	3.2	1.76	1.96
Ptpro	0.8958141532717522	0.00151214505078786	Up	0.93	0.9	0.83	2.2	1.24	1.38
Fbxw10	0.898296618147005	0.00041135552508613	Up	0.94	0.73	1.05	1.63	1.52	1.69
Tbx10	0.900443562177287	0.006819439606023001	Up	0.25	0.3	0.22	0.51	0.39	0.49
RGD1564409	0.9020532120514971	0.00701844116049584	Up	0.23	0.21	0.18	0.37	0.42	0.29
Ttll3	0.903993216174144	0.0124487967986245	Up	0.28	0.42	0.27	0.67	0.55	0.5
Plau	0.907304481599265	0.00642203162168466	Up	8.31	7.44	10.46	21.87	12.03	13.27
Myh3	0.912496992146101	0.0446463049416711	Up	0.15	0.13	0.28	0.51	0.24	0.24
Wnt5b	0.9130613721311029	0.016794760860988998	Up	0.65	0.71	0.43	1.1	0.74	1.41
Sox5	0.9136637236524029	0.000474446290973633	Up	0.91	0.91	1.08	2.27	1.55	1.45
Plcz1	0.9180908135285291	0.000466852586822201	Up	1.08	1.73	1.38	2.9	2.41	2.33
Plekhg4	0.9219218555952141	0.0204915054174703	Up	0.26	0.11	0.26	0.35	0.37	0.47
Npy	0.9230399969396199	0.0243202780324655	Up	3.97	2.44	1.9	4.16	5.61	5.36
Tll1	0.9261540982958241	0.00015090717144930602	Up	28.98	24.78	29.51	64.66	41.21	45.86
Enpp1	0.928467936518639	0.00327664304511802	Up	19.61	17.96	20.3	49.12	27.65	28.9
Lamb3	0.930729096034828	0.00227287905040288	Up	5.31	4.68	5.76	13.26	7.56	7.93
Garin5b	0.9323343869995869	0.0010791714639322302	Up	1.13	1.05	1.22	3.15	1.39	1.72
Syk	0.9341210030354961	0.0112670731486619	Up	0.25	0.25	0.21	0.52	0.31	0.47
Arl5c	0.935570293670577	0.00844195266944716	Up	0.92	1.11	0.99	1.68	1.25	2.27
Ido2	0.9395706547067791	0.0425828591298488	Up	1.67	0.67	0.82	2.09	1.45	1.49
Tcim	0.9431006365333721	0.00820358679492406	Up	0.66	0.44	0.8	1.22	1.07	1.24
Cox6b1	0.9499621388993891	0.0120357817428314	Up	3.31	3.37	3.68	9.6	4.44	5.07
Prkar1b	0.9566869870928101	0.00248459042483023	Up	14.24	11.29	15.45	35.2	20.2	21.62
Wdr64	0.95864250424841	0.0463663089594168	Up	0.1	0.22	0.17	0.34	0.31	0.28
Itgax	0.958959610106815	0.0024504632277166103	Up	0.77	0.65	0.84	2.19	1.07	0.93
Slfn1	0.9609621373139329	0.0140875589641876	Up	0.43	0.5	0.37	0.76	0.86	0.8
Nlgn3	0.9648181723061441	0.00394795840349035	Up	0.54	0.42	0.58	1.23	0.79	0.86
Gfod1	0.9661829782571221	0.000149817007624868	Up	2.96	2.22	2.84	6.85	4.12	4.04
AABR07021591.1	0.970911951587052	0.0260528360617911	Up	2.81	3.45	2.76	7.11	5.19	4.83
Adamts17	0.9738168665226209	0.00145924084426903	Up	0.4	0.35	0.42	1.02	0.67	0.51
Thoc2l	0.974361604128045	0.000510148887336964	Up	6.04	5.01	6.2	13.29	8.16	9.38
Spaca6	0.976228420000595	0.0158478517668576	Up	1.29	1	0.79	2.3	1.63	1.89
Nt5c1a	0.976862932812639	0.00106734391288945	Up	0.24	0.28	0.28	0.52	0.46	0.48
Cpne4	0.978885546777415	0.0103665150163191	Up	0.32	0.54	0.37	1.08	0.53	0.71
Clic5	0.980492588864936	0.00102860075409008	Up	0.32	0.27	0.27	0.51	0.57	0.55
Slc16a9	0.982834300472854	0.000309354403301477	Up	0.73	0.7	0.48	1.34	1.03	1.25
Tmem238	0.98943336046075	0.0005413025098759941	Up	16.51	14.6	17.26	42.34	22.72	29.48
LOC102556805	0.9918878687706449	0.0167250070056784	Up	0.26	0.18	0.14	0.42	0.33	0.28
Mindy3	0.9997780177254151	0.000497891802388922	Up	14.29	12.84	12.53	26.03	17.21	19.2
Ebi3	1.00636742471373	0.00027876366003917996	Up	2.45	2.57	2.3	5.91	3.6	4.62
Dnai1	1.00737360930255	0.0012242091516183199	Up	0.82	0.81	0.7	1.93	1.32	1.27
Adra2a	1.0151855367537	0.0155950390075493	Up	0.48	0.23	0.33	1.04	0.46	0.5
Abca16	1.0168106076810899	0.0334294729094822	Up	0.09	0.12	0.14	0.22	0.21	0.25
Opa3	1.0177701666008399	0.031341724308885	Up	0.8	0.31	0.35	0.78	1.16	0.85
Abtb3	1.01880513939157	0.0190165914356124	Up	0.29	0.23	0.22	0.79	0.37	0.29
Ptpn5	1.02364120195455	0.0102692884748476	Up	0.84	0.35	0.85	2.12	0.98	0.86
Fosb	1.02441755866068	0.00149675964055971	Up	0.46	0.76	0.44	1.18	1	1.22
Pde2a	1.04055122698123	0.00919814026065335	Up	2.66	1.82	3.26	7.43	3.91	4.19
Cyp46a1	1.04219956499645	0.00115634991429869	Up	0.78	0.82	0.91	2.3	1.43	1.22
Ano1	1.04781223808468	0.00146997304869909	Up	0.23	0.3	0.33	0.57	0.58	0.6
Prss36	1.0545940303380101	0.0307929965687634	Up	0.56	0.36	0.58	1.01	0.84	0.97
Il11	1.06061652143297	0.00699887628151109	Up	191.77	157.34	211.76	547.43	258.32	310.15
Tnr	1.0706061113522098	0.0178811857279755	Up	0.35	0.27	0.13	0.39	0.74	0.21
AABR07058479.1	1.0712702226200301	0.00012372481370006102	Up	0.92	0.79	0.79	1.77	1.59	1.69
Ace	1.07384197155551	0.0104786593934857	Up	0.13	0.23	0.23	0.44	0.4	0.37
Pla2g4f	1.07440934970404	0.000142719551256736	Up	0.43	0.47	0.53	0.99	0.95	0.96
Trem3	1.08428725664072	0.0165317557846049	Up	0.65	0.34	0.69	1.53	0.99	0.89
Kcnma1	1.0854752155130898	0.000688540131558952	Up	0.31	0.38	0.31	0.79	0.63	0.65
Cyp19a1	1.09327644102973	0.00140783791489286	Up	0.49	0.57	0.58	1.3	0.91	1.08
Evi2a	1.10559462038503	0.000103329472152676	Up	1.58	1.56	1.8	4.6	2.54	3.09
Phf11	1.11251033049302	0.0273535650519251	Up	0.34	0.46	0.75	0.63	1.32	1.33
Ttyh2	1.12032095533368	0.00047721594214048603	Up	5.53	4.63	5.62	15.4	8.5	8.94
Fermt1	1.1222831830331699	0.0029798004394894	Up	0.31	0.24	0.29	0.84	0.47	0.43
Srgap1	1.1462630189719198	0.00016886071562202098	Up	0.14	0.29	0.19	0.5	0.36	0.45
Mmp13	1.15097076710158	0.0049856725595647895	Up	957.38	657.26	1030.72	2741.99	1356.73	1518.14
Msx2	1.1650340738117801	0.000790305584460142	Up	0.56	0.63	0.56	1.32	1.28	1.18
Sox17	1.16753593479726	0.00556549426649347	Up	0.41	0.33	0.37	0.99	0.72	0.68
Itgb2	1.18780556956818	0.00781091245692122	Up	0.33	0.31	0.31	0.98	0.44	0.72
Hhipl1	1.18842956533938	0.0007189779225855719	Up	10.45	8.62	9.08	29.88	15.6	15.88
Ms4a6c	1.19595275433551	0.0208509153117995	Up	0.68	0.71	0.28	1.84	1.01	1.18
Lrrc38	1.20036569798125	0.0052824982899028206	Up	0.6	0.35	0.62	1.82	0.74	0.88
Cd207	1.20335468034916	0.0124838802415699	Up	0.46	0.68	0.61	2.03	0.95	0.87
Mdga1	1.20763196416183	0.00232204261898726	Up	0.32	0.53	0.75	1.82	0.67	1.04
Arc	1.22050827710851	0.0134621816346539	Up	0.3	0.24	0.19	0.85	0.37	0.38
Ankmy1	1.22068867575413	0.005518878145080289	Up	0.15	0.14	0.2	0.42	0.31	0.36
Cers3	1.22106413978274	0.000997921349045094	Up	0.51	0.53	0.78	2.06	0.89	1.1
Ankh	1.2279755493568998	0.0031797291492647803	Up	11.71	9.6	11.8	38.24	17.33	17.97
RGD1307461	1.23395442915101	0.0253639932338754	Up	0.17	0.08	0.28	0.33	0.47	0.38
Arl11	1.23678515975318	0.0161405819615777	Up	0.33	0.34	0.24	0.84	0.38	0.86
Adcyap1r1	1.24116559034878	0.000340164237390138	Up	1.96	1.56	1.99	5.95	3.05	3.57
LOC120094258	1.24312861398684	0.0234026434330589	Up	0.2	0.22	0.55	0.68	0.73	0.72
Dmbt1l1	1.24787300014635	0.0152190977763656	Up	0.08	0.08	0.05	0.23	0.13	0.13
Piwil2	1.24865977043345	0.00448127871241274	Up	0.12	0.13	0.25	0.47	0.31	0.36
Slc22a21	1.25845985697488	0.00954558804352723	Up	0.28	0.21	0.24	0.56	0.42	0.62
Igsf9b	1.26139705089872	0.0025850888713314	Up	2.69	2.11	2.7	8.78	3.81	4.39
Map3k19	1.2614226297128102	0.0312829291129216	Up	0.08	0.06	0.08	0.25	0.17	0.08
Creg2	1.26163060986592	0.0351526167180998	Up	0.25	0.08	0.28	0.73	0.2	0.46
Itgam	1.2629210477883002	0.007164132841637109	Up	0.14	0.22	0.2	0.62	0.37	0.3
Ccl3	1.2637677577666	0.00127725447317121	Up	81.03	57.16	88.79	251.93	126.25	143.6
Ctss	1.27865457297356	0.00609049514788733	Up	0.48	0.74	0.4	1.43	1.51	0.86
Mill1	1.28616913411221	0.008649232769253041	Up	0.19	0.28	0.2	0.62	0.48	0.64
Scn7a	1.29192980454396	0.00597994630781984	Up	0.09	0.09	0.12	0.3	0.21	0.17
Alox15	1.31039349755674	0.00278446022382812	Up	0.38	0.24	0.42	1.01	0.77	0.67
Itga10	1.31721547021208	0.00156948025169092	Up	0.24	0.14	0.18	0.62	0.32	0.38
Mal	1.31931956571627	0.0105835351319723	Up	0.32	0.34	0.21	0.97	0.42	0.67
Musk	1.3289605896814098	0.00308002058893785	Up	0.13	0.11	0.1	0.28	0.26	0.33
Ltk	1.3327269173838798	0.0025301356027816802	Up	0.35	0.46	0.41	1.49	0.61	0.81
Tmeff1	1.3370809093511102	0.00867247293795671	Up	0.37	0.23	0.21	0.83	0.49	0.6
Sema7a	1.34678563537508	0.0039515221063482	Up	0.41	0.42	0.48	1.91	0.72	0.55
Fes	1.3516740155165703	0.00104979276107286	Up	0.29	0.34	0.32	1.06	0.71	0.56
Grm4	1.3783996098370301	0.008934168804081509	Up	0.1	0.15	0.12	0.44	0.28	0.23
Rasgrf2	1.44091309687617	0.00513900102046861	Up	0.12	0.1	0.17	0.5	0.2	0.36
Serpinb10	1.4505789620466798	0.0114254889691261	Up	0.29	0.62	0.55	2.33	0.91	0.6
Card11	1.4582011182253998	0.00102879834499906	Up	0.19	0.13	0.24	0.6	0.36	0.5
Lilrb4	1.4599892273608703	0.000906946624659931	Up	1.14	0.55	0.66	2.62	1.73	1.75
Lefty1	1.4622974208361	0.0023519475719495898	Up	0.64	0.79	0.28	2.33	1.04	1.14
AC112568.1	1.4712716793743201	0.00459666966641459	Up	0.76	0.91	1.18	2.01	2.73	2.82
Mmp9	1.4713759357323	0.000102246996212923	Up	298.91	224.95	285.77	1043	536.02	567.63
Ccdc168	1.49737525299581	0.00013258192114559299	Up	0.08	0.04	0.06	0.23	0.1	0.15
Mafb	1.50517298429747	0.000110160807660169	Up	0.58	0.35	0.65	1.77	1.32	1.21
Rgs14	1.51810087099995	0.0007840724457483981	Up	0.23	0.22	0.29	0.83	0.64	0.54
Dnai2	1.52054020866878	0.000635325512615577	Up	0.3	0.26	0.23	1.04	0.57	0.56
Disp3	1.53293332110126	0.000114545893296472	Up	0.17	0.13	0.15	0.59	0.34	0.32
C1h16orf54	1.53345534957167	0.000328107410159396	Up	4.06	2.41	3.52	14.62	7.19	7.56
S100g	1.53895056023448	0.00186111791374156	Up	3.05	2.37	5.23	15.33	4.81	9.04
Il23a	1.54461295766211	0.000318716333916668	Up	4.33	3.26	4.96	17.61	7.86	9.51
Mmp10	1.5745995695157702	0.000295580180886875	Up	20.42	15.2	24.86	87.47	38.89	45.85
Fam167a	1.5792398222940702	0.000661820896913661	Up	2.28	1.9	2.35	10.05	3.97	4.59
Adss1	1.6004538042518401	0.00844288961424864	Up	0.34	0.19	0.18	1	0.36	0.73
Il1a	1.6021757989838898	0.004600441235518379	Up	30.95	22.48	30.87	143.19	43.96	55.81
Mx2	1.60790285554149	0.000126625449589311	Up	5.28	3.44	3.6	6.28	15.5	14.62
Krt16	1.6583159545065702	0.0084676108069545	Up	0.15	0.21	0.33	0.89	0.56	0.83
Rasa4	1.6598761613389998	0.000652626640926151	Up	0.21	0.23	0.14	0.65	0.48	0.59
Kcnh1	1.6643126378023503	0.00072082556626354	Up	0.07	0.12	0.16	0.46	0.31	0.3
Ccdc88c	1.6687606646853	0.0042989209193711	Up	0.09	0.06	0.06	0.32	0.08	0.21
Adgrv1	1.6784923630266801	0.00035093478067052596	Up	0.16	0.23	0.23	1.37	0.6	0.76
Tfpi2	1.70267663383724	0.000292602177496279	Up	16.59	14.29	17.01	82.45	31.11	36.53
Cd72	1.71966110265161	0.000802680804268766	Up	0.19	0.34	0.59	1.43	0.93	1.2
Lrrc15	1.7381317484169498	0.000156375450257241	Up	1.02	0.85	0.76	4.47	2.09	1.83
Ces1d	1.82121602410242	0.000693294369712738	Up	0.38	0.16	0.16	0.64	0.8	0.91
Tmem26	1.88230711080273	0.00115096457152759	Up	0.14	0.11	0.11	0.62	0.25	0.37
Fmo13	2.4581841484849902	0.00106727996837311	Up	0.04	0.23	0.12	1.02	0.74	0.31
