# Supplementary material for: S- nitrosylation of Annexin A2 at Cys133 ameliorates pulmonary arterial hypertension by inhibiting the WNT/β-catenin pathway
Source: Respir Res. 2026 Mar 18;27:217. doi: 10.1186/s12931-025-03483-4 (PMC13224607; doi:10.1186/s12931-025-03483-4)
Supplement: Supplementary file 4 — Supplementary Material 4. [file 12931_2025_3483_MOESM4_ESM.csv]

	logFC	AveExpr	t	P.Value	adj.P.Val	B	significant
LOC100362324	3.48772302222222	7.28978001666667	49.2416129169287	2.29414468629611e-08	0.000227071381302455	9.57875998776755	up
Scgb3a2	3.67439873333333	3.13696285	46.4192446920229	3.15194954818858e-08	0.000227071381302455	9.3927930208786	up
Slc2a6	3.29352567777778	8.57177991111111	43.3724068358181	4.54167209222826e-08	0.000227071381302455	9.16527705217006	up
Dph3	4.05546063888889	7.05884804166667	42.2403907885123	5.23598043010216e-08	0.000227071381302455	9.07272926468303	up
Fibin	3.15846451111111	9.45006349444444	38.7752737633483	8.29650290918615e-08	0.000266718020528006	8.75834384647235	up
Gpatch4	3.04592597222222	9.82664126388889	38.0173939775182	9.22527309141659e-08	0.000266718020528006	8.68266993477645	up
Ddx21	2.22346680555556	11.7170065694444	31.5038064481144	2.53174082890855e-07	0.000312503305634909	7.90544308075277	up
Dclk1	4.70393170555556	7.88651631388889	30.9872569393249	2.76665484171675e-07	0.000312503305634909	7.83239310206093	up
Tm4sf1	2.42354541666667	13.9651795694444	30.6458085920917	2.93615269750401e-07	0.000312503305634909	7.78303380959047	up
Heatr1	3.75430314444444	7.03254726111111	30.4267374063096	3.05138776023527e-07	0.000312503305634909	7.75090509567848	up
RGD1305110	2.76434446111111	5.84892684722222	29.217614476679	3.79291006643062e-07	0.000312503305634909	7.56684432453035	up
Aacs	1.93112534444445	8.26952305	28.8276257943108	4.07634628656901e-07	0.000312503305634909	7.50494437602686	up
Slc25a25	1.89457172222222	12.0473394166667	28.8220229279129	4.08059762789859e-07	0.000312503305634909	7.50404573878961	up
Hspa4	3.85358980555555	10.4391229583333	28.3208341186536	4.48306584299043e-07	0.000312503305634909	7.42256829531012	up
Lacc1	3.30963155555556	5.21190711666667	27.9620459673671	4.80021676660305e-07	0.000312503305634909	7.36288670213092	up
Eepd1	2.66579166111111	8.00885991944445	27.7147855424068	5.03429666213113e-07	0.000312503305634909	7.32108204297933	up
Cd180	4.23951857222222	3.59026733055556	27.6265214421312	5.12111285979622e-07	0.000312503305634909	7.30602354839456	up
Cpsf6	2.11035302777778	10.4307162361111	27.5184739379307	5.2298136155677e-07	0.000312503305634909	7.28749174311583	up
Epyc	5.33200562222222	7.74507355	27.2727463545939	5.48736779214729e-07	0.000312503305634909	7.24493929854407	up
Prkrir	2.35505205555556	7.99223902777778	27.2426136715287	5.51997389208877e-07	0.000312503305634909	7.23968202987299	up
Pinx1	2.74389522777778	7.22213566388889	27.2376246101844	5.52539459053576e-07	0.000312503305634909	7.23881075287109	up
LOC100363563	2.63574445	5.32171560277778	27.1139250318008	5.66183417499929e-07	0.000312503305634909	7.2171322761283	up
Mmp16	2.20759572222223	10.1992443611111	27.0709521398155	5.71016412793987e-07	0.000312503305634909	7.20956694347347	up
Ciapin1	3.33444347777778	6.83994737222222	27.0229347926319	5.76474651543038e-07	0.000312503305634909	7.20109251455144	up
Brms1l	2.52281414444444	6.07656918888889	26.6831644233358	6.16913570923217e-07	0.000322378057598846	7.14048682588783	up
Inhba	2.05909008333333	14.0179423194444	25.9555856389377	7.15385561963391e-07	0.000337834047288872	7.00682620492002	up
Fastkd5-ps1	3.09465580555556	6.735979875	25.6879329716716	7.56220243734825e-07	0.000341698628687354	6.9562813505166	up
Il7	4.20098116111111	3.97029564722222	25.6125442212812	7.68216205615197e-07	0.000341698628687354	6.94190745005402	up
Tmem8a	3.65476546666667	7.18695857222222	25.0865271999279	8.58488305845204e-07	0.000354576110511827	6.83990078383667	up
Cenpv	2.90868823888889	7.70261404722222	24.884981860468	8.96368450854215e-07	0.000355540206568289	6.80000562165519	up
Mettl21a	2.48818520555556	6.965385175	24.6926054182484	9.34384724841867e-07	0.000355540206568289	6.76149640510263	up
LOC691853	1.63071026111111	8.47082709166667	24.4491635065365	9.8526430425406e-07	0.000355540206568289	6.71215454665318	up
Nf2	2.02317883333334	11.4746698055556	24.2473013384601	1.02995586940438e-06	0.000355540206568289	6.67071436679941	up
Rpp38	1.56143472222223	9.82548433333333	23.8845180994811	1.116459817005e-06	0.000355540206568289	6.59501485406312	up
Pkia	2.70270438333333	7.24519433611111	23.8569983092659	1.1233660233557e-06	0.000355540206568289	6.58920730546405	up
Oasl2	3.30224567222222	6.28138533055556	23.665356828971	1.17288725781931e-06	0.000355540206568289	6.54850605714285	up
Flrt2	3.84253771666667	9.35371594722222	23.5415278816551	1.20626127210434e-06	0.000355540206568289	6.52196405771457	up
Cox4nb	1.67806427777778	11.1235159166667	23.5318060389969	1.20892875663833e-06	0.000355540206568289	6.5198720942273	up
Ppih	1.62710188888889	9.36391405555556	23.4092180915205	1.24317104573311e-06	0.000355540206568289	6.49339096043019	up
Nolc1	1.65291294444445	12.3267403055556	23.2992179758947	1.27487842054252e-06	0.000355540206568289	6.4694663751087	up
Ppil3	2.73881163888889	10.2348111805556	23.2634611857761	1.28539080422882e-06	0.000355540206568289	6.46165604500125	up
Usp46	1.63343376666667	8.55476145	23.0573901149916	1.34801435637195e-06	0.000355540206568289	6.41632195619229	up
Reep4	1.59480291666667	9.23423668055556	23.042361514624	1.35272114103344e-06	0.000355540206568289	6.41299414790524	up
Klc1	1.78964594444445	10.0833913611111	22.9330803343664	1.38753810203564e-06	0.000357177734224009	6.38870660960812	up
Eif4g2	2.06035580555556	13.6481982083333	22.8086986180396	1.42846516681032e-06	0.000357177734224009	6.36087082154364	up
Cacybp	1.49054702777778	11.7436670138889	22.5297931584822	1.52554888292734e-06	0.000357177734224009	6.29769936045578	up
Gli3	1.81176052777778	5.67945004166667	22.4886765971192	1.54051272427436e-06	0.000357177734224009	6.28829722515812	up
Ccdc86	1.57965380555556	8.80180731944444	22.4651087083283	1.54916828225494e-06	0.000357177734224009	6.28289750191869	up
RGD1563224	2.45646385	9.17955785277778	22.4627417782353	1.55004073955742e-06	0.000357177734224009	6.2823547846268	up
Exosc9	1.94985572222222	9.77821730555556	22.4610426515829	1.55066740120804e-06	0.000357177734224009	6.28196514161145	up
Ywhab	1.8992285	13.3663445	22.440314843183	1.55833630261015e-06	0.000357177734224009	6.27720865283125	up
Zfhx4	2.51162381111111	7.58441745555556	22.4103909685715	1.56948691810077e-06	0.000357177734224009	6.27033147074048	up
Med27	1.54442675	12.6783169027778	22.2540009263793	1.62932308171244e-06	0.000357177734224009	6.23418770480384	up
Nkrf	2.23723713333333	6.75105681666667	22.202854285743	1.64947548549332e-06	0.000357177734224009	6.22229304827263	up
Slc25a33	2.05368600555556	7.47138221944444	22.0985781612849	1.69148296459072e-06	0.000357177734224009	6.19792862408826	up
Polr3k	1.42107841666667	9.74820901388889	21.9022713085279	1.77405251708242e-06	0.000357177734224009	6.15164183637989	up
Wisp2	2.00660430555556	10.2162769583333	21.8478762909952	1.79777010011818e-06	0.000357177734224009	6.13871831262622	up
Akirin1	1.88863375	9.224294625	21.8312037691759	1.80511475024736e-06	0.000357177734224009	6.13474858085668	up
Vps29	1.88678775	11.2376684861111	21.7642485267601	1.83497014993613e-06	0.000357177734224009	6.11876588572253	up
Ptger3	3.13264982222222	2.89715333333333	21.7265952395191	1.85201647418205e-06	0.000357177734224009	6.109749094	up
Lrrc7	4.40814285555556	4.98548782777778	21.7002771114441	1.8640425022368e-06	0.000357177734224009	6.10343441375982	up
Bdh2	2.23835017777778	7.7137708	21.688054544547	1.86965900329116e-06	0.000357177734224009	6.10049832305036	up
Dcun1d2	1.59361874444445	8.23171315555556	21.6339561336734	1.89476004316077e-06	0.000357177734224009	6.08747651469863	up
Taf1c	1.59629441666667	11.8621567638889	21.6019373283149	1.90980429170919e-06	0.000357177734224009	6.07974908952781	up
Mecr	1.72222756111111	7.881890275	21.4994629319676	1.95891188217991e-06	0.000357177734224009	6.05491583829908	up
Usp10	2.03949705555556	9.81514558333333	21.4194386698588	1.99830246455967e-06	0.000357177734224009	6.03541425035368	up
Tmem150a	1.79877008333334	12.2723762916667	21.3570402860669	2.02966858519925e-06	0.000357177734224009	6.02014133306119	up
Rnf187	1.42034263888889	9.87671170833333	21.261937176335	2.0786028700984e-06	0.000357177734224009	5.99675028589526	up
Zdhhc13	1.56598077777778	8.47226616666667	21.1788679943983	2.1224911616639e-06	0.000357177734224009	5.97620643352207	up
Khdrbs3	2.49317451666667	8.99514154722222	21.0864340396397	2.17262274905442e-06	0.000357177734224009	5.95322218078533	up
Pard3b	1.52900097222222	7.20226313611111	21.0066924613243	2.21699976517069e-06	0.000357177734224009	5.93328789553515	up
Tmem177	3.62017357222222	6.62090554722222	20.9154183668335	2.26911814131108e-06	0.000357177734224009	5.91034911907906	up
Ccdc75	2.28786072222222	10.9997031388889	20.840789777394	2.31281179550256e-06	0.000357177734224009	5.89149656150332	up
Nasp	2.09815983333333	10.4692269722222	20.801231984454	2.33637568636575e-06	0.000357177734224009	5.88146789859938	up
Pou3f3	1.59889580555556	8.18334148611111	20.7756584226595	2.35176066080723e-06	0.000357177734224009	5.87497131298647	up
Rrp9	1.66203602777778	10.74008138	20.7531397535302	2.3654071719988e-06	0.000357177734224009	5.86924217641519	up
Pcdh18	1.76226055555556	6.66739209444444	20.7209021428634	2.3851069151393e-06	0.000357177734224009	5.86102632078792	up
LOC100365491	2.00270477777778	9.88363016666667	20.6444365195562	2.43261518408907e-06	0.000357177734224009	5.84147238605909	up
Snrpb	1.51435466666667	10.1887875555556	20.6159333495638	2.4506102127576e-06	0.000357177734224009	5.83415949119451	up
Bmper	2.07946512222222	7.48279616111111	20.6040075312066	2.45818610725976e-06	0.000357177734224009	5.83109586972054	up
Sdc2	1.89440886111111	12.8729256805556	20.5424957710529	2.49770453388882e-06	0.000357177734224009	5.81525763660192	up
Noc4l	1.48511077777778	10.4391740555556	20.4562408364827	2.5543930528983e-06	0.000357177734224009	5.79294501428073	up
Mtfr1	1.80724327777778	10.0667111944444	20.4143075318011	2.58250188353399e-06	0.000357177734224009	5.78205373774696	up
Slfnl1	1.99566758888889	6.51695824444444	20.3992203005685	2.5927046239675e-06	0.000357177734224009	5.77812810113043	up
Slc35d1	2.45608654444444	4.61234908333333	20.3589792282626	2.62015180166382e-06	0.000357177734224009	5.76763923253766	up
Mgp	1.51450227777778	18.0285133611111	20.3062065572867	2.65666931664413e-06	0.000357177734224009	5.75384350680967	up
Srpk1	2.10263784444445	8.49786457777778	20.3008515503742	2.66040841458238e-06	0.000357177734224009	5.75244103667197	up
Phf10	2.10204172222222	13.1304414722222	20.2793201506288	2.67550556748106e-06	0.000357177734224009	5.74679718748902	up
Pno1	1.74967522222222	9.85247322222222	20.2173453300239	2.71952961002737e-06	0.000357177734224009	5.73050920602754	up
Snap29	2.15634761111111	10.752098	20.1721212663873	2.75219620449834e-06	0.000357177734224009	5.71858312752896	up
Slc19a1	2.06304465555556	8.18380886666667	20.1456623296564	2.77152350902697e-06	0.000357177734224009	5.71158972200332	up
Fjx1	3.04402886111111	5.37506265833333	20.1158662670158	2.79348105785041e-06	0.000357177734224009	5.70370018415207	up
Ostm1	1.96891662222222	7.92765488333333	20.0727632009431	2.82561030043961e-06	0.000357177734224009	5.69226066200187	up
Cct8l1	4.08212316111111	3.51044990277778	19.9428249488709	2.92514672781486e-06	0.000357177734224009	5.65758437733655	up
Pdcd2l	1.48932872222223	11.2280221388889	19.9409724408296	2.92659552275395e-06	0.000357177734224009	5.65708792083749	up
LOC100363003	1.60970486111111	9.90629423611111	19.9300289102515	2.93517149730734e-06	0.000357177734224009	5.65415394745859	up
Rrs1	1.37666555555556	9.08081027777778	19.8922772605842	2.96498493850564e-06	0.000357177734224009	5.64401691258343	up
Sobp	1.89405840555556	7.77559851944444	19.8646586722699	2.98702314366006e-06	0.000357350968779801	5.63658526969094	up
Ndufaf4	2.03568805	6.77972204722222	19.8187035119517	3.02412410571808e-06	0.000359311512752682	5.62419042172767	up
Ap1s2	1.48980322777778	7.80947313611111	19.6562700062961	3.15970471633079e-06	0.000367861729625438	5.58008523886851	up
LOC100359843	2.13506751666667	5.794482125	19.5993891713388	3.20887402825414e-06	0.000371095585120831	5.56453118776666	up
Slc9a9	1.87873848888889	7.29051903333333	19.4133239991614	3.37615946530372e-06	0.000371483016030162	5.51325051003938	up
Ipo13	1.42783349444445	7.80559141944444	19.4117458169906	3.37762188710057e-06	0.000371483016030162	5.51281290515436	up
Slc25a27	1.48470486666667	7.08647298333333	19.4016786671907	3.38696826611508e-06	0.000371483016030162	5.51002038923081	up
Atp1b3	1.66487505555556	11.9890987222222	19.3995821346454	3.38891854257405e-06	0.000371483016030162	5.50943860473124	up
Ptges2	1.78340858333334	9.16492859722222	19.3939959650522	3.39412150578326e-06	0.000371483016030162	5.50788806483961	up
Taf6l	2.26185726111111	5.42212136944444	19.3783514395581	3.40874320542677e-06	0.000371483016030162	5.50354265689528	up
Sema3e	2.0592768	5.57513489444444	19.2535088828567	3.52813300295408e-06	0.000371483016030162	5.46870768816886	up
Orc1	3.26987504444444	6.43239738333333	19.2264331611464	3.55467505906593e-06	0.000371483016030162	5.4611152718338	up
Erg	2.46395216666667	8.84700413888889	19.2252431733545	3.55584700132212e-06	0.000371483016030162	5.46078127469969	up
Avil	3.47297877777778	5.99240784444445	19.1469359420019	3.63398144610108e-06	0.000371483016030162	5.43874543266014	up
Ctsb	1.48676691666667	16.1677615972222	19.1357952888588	3.6452618181761e-06	0.000371483016030162	5.43560125371657	up
Pgs1	1.30809937777778	7.97273097777778	19.1331766221248	3.64791933666272e-06	0.000371483016030162	5.43486186596907	up
Pappa	2.86008347222222	13.2018247361111	19.124949273574	3.65628367601601e-06	0.000371483016030162	5.432538027	up
Psmd1	1.47213791666667	14.3859135972222	19.108896580749	3.6726690741711e-06	0.000371483016030162	5.42800029316238	up
Rgs4	3.14286896666667	9.44315985	19.0709185624656	3.71178135540743e-06	0.000371483016030162	5.41724575458968	up
Nuf2	1.27413375	9.86820765277778	18.9751322251036	3.81263781077998e-06	0.000371652573707041	5.39000190579499	up
Nup205	1.45890758333334	10.6336190138889	18.949012047023	3.84070092200193e-06	0.000371652573707041	5.38254293179286	up
Mettl13	2.02835718333333	7.13283788055556	18.9018007583437	3.89204652072106e-06	0.000371652573707041	5.36902853631007	up
Gpr89	1.37281411111111	10.9126941666667	18.8999174959222	3.8941114869999e-06	0.000371652573707041	5.36848857408228	up
Minpp1	1.76473347222222	10.1363535694444	18.8676082677941	3.92974069253006e-06	0.000371652573707041	5.35921454433769	up
Gpr85	3.40995391666667	7.90455693055556	18.8449376659983	3.95497118002244e-06	0.000371652573707041	5.3526953774465	up
Megf9	2.39989567777778	7.94414232777778	18.7688177133569	4.04109965933599e-06	0.000372065817487326	5.33073477139261	up
Asb2	1.46042756666667	7.27794853333333	18.7421514575664	4.07179562378633e-06	0.000372065817487326	5.32301538177895	up
Psme3	1.60832311111111	11.1032115555556	18.732358383579	4.08313778611017e-06	0.000372065817487326	5.32017704524766	up
Mtor	1.31380977222222	6.29765381944444	18.7018597436975	4.11870097648043e-06	0.000372065817487326	5.31132579044763	up
Pde4d	1.59774288888889	8.60411872222222	18.6813035823875	4.14287743424392e-06	0.000372065817487326	5.3053499217351	up
Slfn5	1.83816861666667	2.36547006388889	18.6476396146571	4.18283380388201e-06	0.000372065817487326	5.29554587624322	up
Mgat1	1.79964472222222	11.4875150833333	18.6132325464379	4.22414412430303e-06	0.000372065817487326	5.28550274807921	up
Gucy1b3	2.61870918333334	6.38308760277778	18.5656899404703	4.28202240774873e-06	0.000372065817487326	5.27158762004728	up
Rexo2	2.06127597222222	12.7313983194444	18.5168302475025	4.34248418706716e-06	0.000372065817487326	5.25724104445828	up
Ublcp1	1.40545544444444	10.3136125277778	18.5136633721664	4.34643779044446e-06	0.000372065817487326	5.25630954844476	up
Pigl	2.10398903888889	5.53877640277778	18.4410284658716	4.43829664681309e-06	0.000372065817487326	5.23489080733277	up
Sat2	2.06730247222223	9.85153854166667	18.4105743765107	4.47749299214354e-06	0.000372065817487326	5.22587947749366	up
Odz3	1.68558958333333	9.09044134722222	18.4063167951057	4.48300533376884e-06	0.000372065817487326	5.22461820149812	up
Fasn	1.93101455555556	11.5726650555556	18.3962717685035	4.49604259356236e-06	0.000372065817487326	5.22164101511946	up
Zfp3	1.48832835555556	7.205044	18.3241657808314	4.59095564032923e-06	0.000372065817487326	5.20021106984583	up
Ran	1.29848975	15.7502633472222	18.3035049176925	4.61858706481689e-06	0.000372065817487326	5.19405153387845	up
Gucy1a3	3.94137238333333	6.73675080833333	18.277943997203	4.65304443396972e-06	0.000372065817487326	5.18641933592227	up
Cisd2	1.56473266666667	11.6076287222222	18.2300045176369	4.71849270932569e-06	0.000372065817487326	5.17206976990598	up
Odf2l	2.68014993888889	6.53781576944444	18.221406392787	4.73034595786569e-06	0.000372065817487326	5.16949122634185	up
Vac14	1.58181097222222	9.81370318055556	18.1716446038958	4.7996427358929e-06	0.000372065817487326	5.1545385155049	up
Gpr172a	2.84206330555556	9.51521884722222	18.166296824943	4.80716111568319e-06	0.000372065817487326	5.15292859933353	up
Wisp1	3.25873763888889	14.6881836805556	18.1509855651645	4.82876419887874e-06	0.000372065817487326	5.14831602735737	up
Wdr12	1.67117472222222	9.45202127777778	18.1246976649958	4.8661229681218e-06	0.000372065817487326	5.14038558552394	up
Mum1l1	1.30200666666667	9.64775955555556	18.0068356368394	5.03788195838575e-06	0.000378868336098999	5.10465573638752	up
Gdf10	2.12765771111111	8.42919942222222	18.001939202013	5.0451712479892e-06	0.000378868336098999	5.10316520928771	up
Stk39	1.47960626111111	7.482268675	17.8627146394658	5.2577511476579e-06	0.000390600216852644	5.06057585381096	up
RGD1307704	2.09238109444445	8.26470159166667	17.8555664682109	5.26894856421967e-06	0.000390600216852644	5.05837830276017	up
Ndst1	2.26736645555556	6.65419002777778	17.781769495745	5.38621384037631e-06	0.000395834423677332	5.035628343	up
Paxip1	1.17169011111111	6.29699467777778	17.7424185183388	5.45000453016831e-06	0.000395834423677332	5.02345040953498	up
Egr1	1.75868611111111	12.8421030555556	17.7401875733335	5.45364773499062e-06	0.000395834423677332	5.02275901870477	up
Slc24a5	1.52867827777778	9.29050616666667	17.6828942424939	5.54820397204397e-06	0.000397534624551365	5.00496708938775	up
Wdyhv1	1.67754281666667	7.53800098055556	17.6392946677358	5.62146103742609e-06	0.000398144787656663	4.99138079241269	up
Myo19	2.45402512777778	7.34100076944444	17.6355251174444	5.62784829115675e-06	0.000398144787656663	4.99020423453055	up
Jagn1	1.17658236111111	11.2415823472222	17.6063674175239	5.67754512062008e-06	0.000398144787656663	4.98109320164936	up
Foxg1	1.83992144444445	9.05507016666667	17.5979169245733	5.69204515702152e-06	0.000398144787656663	4.97844922967983	up
Zc3h18	1.42711386111111	11.12762488	17.5685453008789	5.74278515157759e-06	0.00039842697848066	4.96924755331742	up
Rspo3	3.66317572222223	7.94765013888889	17.4936849563538	5.87454604606964e-06	0.00039842697848066	4.94571072995552	up
Depdc7	1.50694003333333	8.70805687222222	17.4818038762416	5.89578504922148e-06	0.00039842697848066	4.9419640327977	up
Psip1	1.44322067777778	8.14471463333333	17.4685876462182	5.91951759170382e-06	0.00039842697848066	4.93779268904744	up
Cstf3	1.58577358333334	10.38211113	17.4649603233921	5.92605096602692e-06	0.00039842697848066	4.93664715809881	up
RGD1310444	1.92806951666667	7.03349905833333	17.4546322453963	5.94470020656106e-06	0.00039842697848066	4.9333839168027	up
Pibf1	1.65181708333333	6.84351636388889	17.4524065672609	5.94872816201596e-06	0.00039842697848066	4.93268039085345	up
Bzw2	1.18888255555556	10.2810096388889	17.3873970713882	6.06781671557758e-06	0.000404840063712016	4.91208342803326	up
Marcks	1.47955433333333	12.4534557222222	17.3501990700481	6.13722624478135e-06	0.00040779712213353	4.90025627336557	up
Ankrd40	1.62747094444445	10.7317915277778	17.336015176045	6.16393964268979e-06	0.00040779712213353	4.8957384576689	up
Apitd1	1.77609105555556	9.82682336111111	17.3261173423816	6.18266231170336e-06	0.00040779712213353	4.89258319536864	up
Yrdc	1.23460047222222	10.5210584861111	17.2676679532878	6.29460603184677e-06	0.000413608071342598	4.87390629534734	up
Ing3	1.35824813333333	6.72920982777778	17.1971018431814	6.43296572793749e-06	0.000417194184535606	4.85125635679947	up
Stmn1	2.21398616666667	12.4547251666667	17.1432726734676	6.54093114072247e-06	0.000417194184535606	4.83390359828068	up
Uqcrb	1.457725	7.47958675	17.1383176332514	6.55097677149453e-06	0.000417194184535606	4.83230298063645	up
Hand2	1.39076046111111	6.960170225	17.1311051543875	6.56563165839745e-06	0.000417194184535606	4.8299721576345	up
Flot1	1.78169433333333	13.20525225	17.0710012848671	6.68927500330382e-06	0.000420430628559099	4.81050295751458	up
Spc25	2.13614808333334	8.610029375	17.0237729399214	6.78836620378097e-06	0.000425118370169634	4.79514696886107	up
Tle4	2.95292838333333	2.80306518055556	16.977346589639	6.88747086115518e-06	0.000429728027091357	4.7800021525925	up
Atp11c-ps1	1.44308537777778	7.30041662222222	16.9662000924382	6.9115189691871e-06	0.000429728027091357	4.77635868917013	up
Prmt3	2.38024343888889	6.43942294722222	16.9497442656759	6.94720347537998e-06	0.000430326320237431	4.77097454826703	up
Senp3	1.84103877777778	8.15745622222222	16.9176190070184	7.01749697014138e-06	0.000430326320237431	4.76044561504008	up
Grem1	1.60416958333334	16.5393999305556	16.9129318541157	7.02782311841212e-06	0.000430326320237431	4.75890742998587	up
Igsf10	2.74005588888889	10.3813509444444	16.9128548906912	7.0279928244615e-06	0.000430326320237431	4.75888216863406	up
Hspa13	1.21986166666667	11.62875375	16.8757703473923	7.110331736557e-06	0.000430326320237431	4.74669415482664	up
Nop2	1.1440605	10.3304718333333	16.8753918449837	7.11117798851303e-06	0.000430326320237431	4.74656959411996	up
Pak1ip1	1.94504091666667	9.96662584722222	16.8481066914098	7.17249680762831e-06	0.000432018410145584	4.73758161641653	up
Apex1	1.63422566666667	13.7103735833333	16.8208010312209	7.23448859429777e-06	0.00043225556699846	4.72856956315242	up
Psmc5	1.40718475	14.6519159861111	16.818794687917	7.23906851028439e-06	0.00043225556699846	4.72790669804792	up
RGD1560212	1.60203133333333	9.48508033333333	16.7690466880772	7.35373320006827e-06	0.000432424440073167	4.71144065998012	up
Polb	1.4791985	9.42631758333333	16.7221036487411	7.46390688949798e-06	0.000432909702748711	4.69584985166541	up
Dnaja4	1.13010642777778	7.82529550833333	16.7113531733002	7.48941184589305e-06	0.000432909702748711	4.69227208922166	up
Hnrnpab	1.82902933333333	15.0016356388889	16.6747137733619	7.57711441691228e-06	0.000432909702748711	4.68005799196032	up
Rbm45	1.55828944444445	10.2198218333333	16.6660685995633	7.59798481385815e-06	0.000432909702748711	4.67717141063648	up
PVR	3.13578919444445	10.5496715694444	16.6647076611874	7.60127645674597e-06	0.000432909702748711	4.67671683866377	up
Timm10	1.24420819444445	11.7645983472222	16.6535456087006	7.62833734947492e-06	0.000432909702748711	4.67298690405946	up
Kpna2	1.51764627777778	11.5783200555556	16.6281653860746	7.6902933779246e-06	0.000432909702748711	4.66449478791093	up
Lpcat3	2.06766416666667	9.38842019444444	16.6207162255539	7.70859043806851e-06	0.000432909702748711	4.66199942274995	up
Ccl5	1.45706005555556	10.3284666388889	16.5993814648632	7.76127961923382e-06	0.000432909702748711	4.65484526000493	up
Cc2d1a	1.22969747222222	8.227538375	16.5523811712706	7.87886318220298e-06	0.000436194419399923	4.63904634094342	up
Tsen2	2.8586615	7.63834447222222	16.5297515953316	7.93622755053368e-06	0.000436194419399923	4.63142063838149	up
Ccdc25	1.56182047222222	10.7923560694444	16.5259570339138	7.94589476741659e-06	0.000436194419399923	4.63014074441334	up
Mtrr	1.28507592222222	7.36453914444444	16.4914334153794	8.03449146512586e-06	0.000438284035992259	4.61848010479345	up
Aifm1	1.35390313888889	12.0781564583333	16.4324146222445	8.18866937890134e-06	0.000439541754974139	4.59847930748921	up
Chmp1b	1.47141777777778	10.6854968888889	16.4307920951447	8.19295715017251e-06	0.000439541754974139	4.59792825853515	up
Atf5	1.28293138888889	17.1004606388889	16.4062332501088	8.25818285677217e-06	0.000439541754974139	4.58957966810343	up
Slc35a4	1.41322761111111	12.6459969722222	16.3837221455182	8.31850985949934e-06	0.000439541754974139	4.58191428147753	up
Ddx5	1.43902119444445	14.44406438	16.3735531967589	8.34593214821784e-06	0.000439541754974139	4.57844753651038	up
Exoc2	1.50747230555556	10.99885213	16.3528961465027	8.40196713543744e-06	0.000439622461183356	4.57139745324504	up
Klhl10	1.23655468333333	1.99747135833333	16.33499133	8.45089645522391e-06	0.000439622461183356	4.56527822374189	up
Smpd3	1.86707322222222	2.33769147222222	16.3232797694881	8.48308343476299e-06	0.000439622461183356	4.56127137114812	up
Fam118b	1.78022072777778	7.14596311944444	16.3045603658909	8.53483160685609e-06	0.000439622461183356	4.5548599330647	up
Nomo1	1.19773025	13.9244320416667	16.2881425009846	8.58052479487149e-06	0.000439622461183356	4.5492296704012	up
Cpox	1.99981322222222	7.91009563888889	16.2866073528407	8.58481209125516e-06	0.000439622461183356	4.5487028741877	up
Eif4g3	1.33815547222222	10.0958629583333	16.2683628858123	8.6359588521324e-06	0.000439622461183356	4.5424377074596	up
Epha3	3.04188932222222	6.94777756111111	16.2657687315144	8.64326055231753e-06	0.000439622461183356	4.5415462042067	up
LOC365723	2.42513896666667	5.48136891111111	16.2155333522329	8.78610632654867e-06	0.000444351563984372	4.52424949400276	up
Adck1	1.50281973888889	8.29329188055556	16.1830429265553	8.87998056095064e-06	0.000445967408600041	4.51302918993745	up
LOC686774	1.21966263888889	10.8406252638889	16.1694229182733	8.91968509653178e-06	0.000445967408600041	4.50831779502276	up
Dcbld2	2.045411	7.28552347222222	16.1611284118005	8.94396775167116e-06	0.000445967408600041	4.50544631021034	up
Tmem126a	1.46577997222222	9.92834068055556	16.1296825442442	9.03673992480886e-06	0.000447370378366567	4.49454437484131	up
Ap4s1	1.29273913888889	9.712733375	16.1245086099107	9.0521129190445e-06	0.000447370378366567	4.49274825158624	up
Memo1	1.25158572222222	9.07226475	16.0864431351368	9.16616992461187e-06	0.000450840760789998	4.47951317258957	up
Pid1	1.84675338888889	6.98716318333333	16.0815821827764	9.18085697204454e-06	0.000450840760789998	4.47782042604768	up
LOC690344	1.19781319444445	13.3372423472222	16.0751607912127	9.20030145383405e-06	0.000450840760789998	4.47558336746769	up
Zfp110	1.22986831111111	6.64235861111111	16.0306807715512	9.33633516491768e-06	0.000453115864806975	4.46005894939205	up
Ipo7	1.11515427777778	9.18393358333333	16.0115559603685	9.39555486862796e-06	0.000453115864806975	4.45336857571826	up
LOC303590	3.34357535555556	3.3923326	16.009614748886	9.40159058853251e-06	0.000453115864806975	4.45268896767004	up
Zfp451	1.27310201111111	6.98218973333333	15.9681826015816	9.53151318458745e-06	0.000455978831992909	4.43816088300887	up
Baz1a	1.25964175	9.37196765277778	15.9485241986109	9.59389965016894e-06	0.00045686815734735	4.43125236732713	up
Ssbp1	1.44843466666667	11.7822799722222	15.9213694197368	9.68087177477173e-06	0.00045686815734735	4.42169312034485	up
Polr1b	1.04108737222222	7.36092584166667	15.8910633781993	9.7790396685489e-06	0.00045686815734735	4.41100215504449	up
Cyp2j4	2.81784460555556	6.70913974166667	15.8758290397319	9.82883123614677e-06	0.00045686815734735	4.40561904382135	up
Fuca2	2.2901038	9.09263726666667	15.8757400560246	9.82912294757432e-06	0.00045686815734735	4.40558758348623	up
Isl1	1.08815213888889	8.16598434722222	15.8167273792834	1.00248557890559e-05	0.000460641894958491	4.3846783985432	up
Tmem30b	2.26988259444445	2.56108953055556	15.8066776385792	1.00586460311895e-05	0.000460641894958491	4.38110859681357	up
Lbr	1.88018653333333	4.86844002777778	15.7826210725385	1.01400797516417e-05	0.000460641894958491	4.37255269660913	up
Uxs1	1.45355302777778	9.32300201388889	15.7815155741088	1.01438406568365e-05	0.000460641894958491	4.37215915488855	up
Nip7	1.27615644444445	12.1997107222222	15.7156224885546	1.03710166921659e-05	0.000467288380672731	4.34864437397687	up
Acsl4	1.59564797222222	10.0393497083333	15.7072202151837	1.04004149880205e-05	0.000467398960614488	4.34563772320458	up
RGD1310877	1.86735836111111	10.4848977361111	15.6720665989838	1.05244852825692e-05	0.00047175257415175	4.33303825240617	up
Krcc1	2.97349741666667	10.0605717916667	15.6405497675644	1.06372096504365e-05	0.000474276493635943	4.32171447721655	up
Sirt7	1.81600588888889	9.77160302777778	15.6334460261173	1.06628138881661e-05	0.000474276493635943	4.31915851698054	up
Srp14	1.52996427777778	13.9245008055556	15.6100632898825	1.07476090302978e-05	0.000476825508564132	4.31073582649471	up
Tp53bp2	1.481377	7.96743244444444	15.5937528001841	1.08072294128317e-05	0.00047824747098059	4.3048520126834	up
Mudeng	2.09419794444445	6.46192215555556	15.5705907539217	1.08925676402087e-05	0.000480626702975172	4.2964843859497	up
Mesdc1	1.58849666666667	10.5565826111111	15.5608663568508	1.09286334306927e-05	0.000480626702975172	4.29296703181582	up
Ppic	1.05351777777778	13.0772041388889	15.5459073091148	1.09843893980673e-05	0.000480626702975172	4.2875513394656	up
Ppt1	1.03010913888889	12.02305563	15.531302027012	1.10391514414436e-05	0.000480626702975172	4.28225793264766	up
Tmem132a	1.33453147222222	10.6798517638889	15.5173411879281	1.10917990344385e-05	0.000480626702975172	4.27719273557691	up
LOC100362008	1.29022825	8.96985229166667	15.4851718872902	1.1214246273143e-05	0.000483914253980625	4.26550126438621	up
Timm9	1.68353633333334	11.8043688611111	15.441735824866	1.13821230093169e-05	0.000488866218577746	4.2496706895874	up
Kcnk2	3.40618457222223	9.19982899166667	15.4409040856869	1.13853664786654e-05	0.000488866218577746	4.24936705765409	up
Pcdhac2	1.19399597222222	8.74519040277778	15.4036896323977	1.15316130551881e-05	0.000491970391302136	4.23576243204331	up
Erp44	1.27171331666667	8.290615425	15.3937365004807	1.157110276424e-05	0.000491970391302136	4.23211743707995	up
Twsg1	2.56696627777778	4.90179351111111	15.3855291806717	1.16037861178882e-05	0.000491980176468913	4.2291097526721	up
Nde1	1.378209	9.92259805555556	15.3537424826272	1.17314015955816e-05	0.000492747272345165	4.21744370508624	up
Ddx39a	1.54833022222222	9.8267735	15.2686709560206	1.20811869416814e-05	0.000498720751197416	4.18608502313384	up
Tmem160	1.36249805555556	13.142451	15.2564679342377	1.21323662307782e-05	0.000498720751197416	4.18157041440922	up
LOC100174909	1.11253994444444	10.7430631944444	15.2379613593382	1.22104723098063e-05	0.000500508898809346	4.1747158738334	up
Zranb2	1.44514888888889	10.7467293333333	15.2258221217354	1.2262028130966e-05	0.000500508898809346	4.17021452674837	up
Ptpn11	1.00207483333333	9.44858558333333	15.2022308631717	1.23629587656822e-05	0.000500508898809346	4.16145492743927	up
Ifih1	1.54881681666667	5.119713375	15.1871054425108	1.24281865324102e-05	0.000500508898809346	4.15583058651919	up
Gusb	2.53808661111111	7.07433316666667	15.1786220695146	1.24649487327532e-05	0.000500508898809346	4.15267327239191	up
Arl6	1.41715725555556	8.37547478888889	15.1727544037777	1.24904511053532e-05	0.000500508898809346	4.15048828588704	up
Foxc1	2.1220825	10.7247495833333	15.1709847099325	1.24981547451257e-05	0.000500508898809346	4.14982910261508	up
Rangrf	1.14256677777778	8.45489491666667	15.1585800883191	1.25523110943326e-05	0.000500508898809346	4.1452061124208	up
Fuk	1.18166583333333	7.3150132	15.1281303993734	1.26864290835866e-05	0.000500508898809346	4.13383972577977	up
Pfn2	1.38003447222222	11.2579815416667	15.1272697091877	1.26902446003789e-05	0.000500508898809346	4.13351806501516	up
Srsf1	2.38795350555556	9.20873938611111	15.1244401958842	1.27027976468154e-05	0.000500508898809346	4.13246046042997	up
Kctd19	1.3825569	5.38077486666667	15.103791159077	1.27948520553281e-05	0.000500508898809346	4.12473551369065	up
Rufy3	1.24807968333333	8.18083221388889	15.084421422371	1.28819206256995e-05	0.000500508898809346	4.1174782244615	up
Tchp	1.23232657222222	6.74464213055556	15.0842599889061	1.28826492190096e-05	0.000500508898809346	4.11741769537686	up
Med19	1.56415839444445	6.01393661388889	15.0756109330768	1.2921756059216e-05	0.000500508898809346	4.11417367486271	up
Ctcf	1.06543238888889	10.82434925	15.0748849030104	1.29250451928575e-05	0.000500508898809346	4.11390126482524	up
Mina	1.61300846111111	8.26892693611111	15.0723129667533	1.29367047968431e-05	0.000500508898809346	4.11293614163893	up
Slc25a26	2.20343845	5.38672084722222	15.0619553904533	1.29837857725861e-05	0.000500508898809346	4.1090475473617	up
Tnfrsf12a	1.37659491666667	13.8823915972222	15.0607673662552	1.29891989399829e-05	0.000500508898809346	4.1086013273405	up
Aagab	1.39692728888889	7.29969241666667	15.0016294165352	1.32620597917279e-05	0.000505206113232954	4.08633849671289	up
Gtpbp5	1.07514963888889	9.38753084722222	14.9922450169325	1.33059792164043e-05	0.000505206113232954	4.08279651880045	up
RGD1559612	1.25464705	8.00821883611111	14.9676082044094	1.34221009776441e-05	0.000505206113232954	4.07348579361556	up
Nudt19	1.13607952777778	9.37836545833333	14.9663122095984	1.34282425264638e-05	0.000505206113232954	4.07299553081535	up
Eml4	1.13455592777778	7.74746653611111	14.9622606694579	1.34474636693928e-05	0.000505206113232954	4.07146256008548	up
Atp10a	1.20292755555556	9.18948888888889	14.9609334386557	1.34537673287518e-05	0.000505206113232954	4.0709602768003	up
Gpn2	1.20161066666667	10.450592	14.9316805836058	1.35935938516994e-05	0.000505206113232954	4.05987684247284	up
Gcnt2	1.57928383333333	10.6123513333333	14.9307506453951	1.35980669745778e-05	0.000505206113232954	4.05952410020525	up
Hexim1	1.69570558333334	9.454525125	14.9306970448723	1.35983248530218e-05	0.000505206113232954	4.05950376780499	up
RGD1311899	1.13961986111111	12.7527260416667	14.9196598519494	1.36515494127943e-05	0.000505206113232954	4.05531524240702	up
Chmp6	1.48461413888889	9.66702304166667	14.9164696489809	1.36669793317559e-05	0.000505206113232954	4.05410393193237	up
Atp2a2	1.07651052777778	13.7410144861111	14.9121168550937	1.36880655571274e-05	0.000505206113232954	4.05245071555181	up
Pmepa1	1.33453630555556	11.1370405138889	14.8946321389535	1.37731549700148e-05	0.000506132952712962	4.04580440551967	up
Ap1b1	1.28771268888889	8.60365090555556	14.8895930542284	1.37977936006382e-05	0.000506132952712962	4.04388730232549	up
LOC680200	1.62600635555556	8.22498993333333	14.8687068134072	1.39004738584249e-05	0.000508570578288281	4.03593336028144	up
Avpr1a	1.63899905	8.65289208611111	14.8576639074988	1.39551274148395e-05	0.000508570578288281	4.03172286484277	up
Acat3	2.4801515	10.1306788333333	14.8174445810389	1.41563389442245e-05	0.000510908210104738	4.0163578529794	up
Tmem229b	3.3968821	5.31993804444444	14.8108420557881	1.41896970504448e-05	0.000510908210104738	4.01383098064236	up
Tmem62	1.99873866111111	9.01154786388889	14.8087686625882	1.42001916637517e-05	0.000510908210104738	4.01303720338152	up
Clptm1l	1.25092297222223	13.9227817083333	14.8015462157027	1.42368202246322e-05	0.000510908210104738	4.01027118278353	up
B3gat3	1.21040588888889	9.58562822222222	14.7918767545794	1.42860337131002e-05	0.000510968715095152	4.00656562694348	up
LOC100192313	1.14778030555556	14.0795038194444	14.7769007079574	1.43626528086205e-05	0.00051213885670072	4.0008210633139	up
Acp2	1.43154405555556	12.5662981388889	14.7682137019737	1.44073189640832e-05	0.00051213885670072	3.9974858576951	up
Gipc1	1.25579952777778	9.65880415277778	14.7321238010258	1.4594649209254e-05	0.000516545460254609	3.98360609817699	up
Sord	1.26208508333334	9.28845093055556	14.726209129544	1.46256239923406e-05	0.000516545460254609	3.98132772512124	up
Wdr4	3.04369414444444	4.61561866111111	14.7206214241307	1.46549578445814e-05	0.000516545460254609	3.97917435341578	up
Nlk	2.70114403888889	6.204967675	14.7151169588691	1.46839226982473e-05	0.000516545460254609	3.97705215908058	up
Zdhhc6	0.968568700000001	6.63512277222222	14.7101821704395	1.47099473895069e-05	0.000516545460254609	3.97514883717127	up
Irs1	1.66734143333333	4.8280279	14.6986931421748	1.47707487244646e-05	0.000516708194754098	3.97071478935208	up
Exosc4	1.29517797222222	10.8918007083333	14.6925881330537	1.48031779661376e-05	0.000516708194754098	3.96835704720485	up
Zfp583	1.91013382777778	5.87663705277778	14.6924445878555	1.48039414764966e-05	0.000516708194754098	3.96830159705622	up
Kif5b	1.13774763888889	12.0310929027778	14.6192868849303	1.51991910524757e-05	0.000527120913835762	3.93996179708191	up
Rrp15	1.43929869444445	8.848385875	14.5972022547454	1.53209489085685e-05	0.000527758952080486	3.9313752921628	up
Gcap14	1.36722080555555	13.4610418194444	14.5870455736831	1.53773317637278e-05	0.000527758952080486	3.92742146974943	up
RGD1306962	1.62318585555556	6.35911137222222	14.5688718770683	1.54788324916274e-05	0.000527758952080486	3.92033903327908	up
Slc38a2	1.05042913888889	13.5783961805556	14.5680363880769	1.54835177252029e-05	0.000527758952080486	3.92001319783813	up
Ebna1bp2	1.17690513888889	12.1639235694444	14.5539869756968	1.55625551804127e-05	0.000527758952080486	3.91453086927596	up
Mtvr2	0.983609833333333	13.3318830833333	14.551445118483	1.55769057165625e-05	0.000527758952080486	3.9135383568155	up
Fap	1.43744522222222	9.71208422222222	14.5354736161553	1.56674344300433e-05	0.00052886249387162	3.90729754774391	up
Sumf1	1.89458771111111	7.06256008888889	14.534943212202	1.56704514815249e-05	0.00052886249387162	3.90709016219056	up
Trmt12	2.37936755555556	7.39807936111111	14.5268354920488	1.57166554766592e-05	0.000529391888453606	3.90391902251696	up
Wbscr22	1.16619371111111	7.44600286111111	14.4860019769309	1.59518170854148e-05	0.000534114793378915	3.88791773512519	up
Cpsf2	1.33611319444444	9.05257473611111	14.450896285765	1.61573208163916e-05	0.000539002008080665	3.87412051282061	up
Tnfaip6	2.33251013333333	7.78868373888889	14.4109987118191	1.63946844679251e-05	0.000542903389725489	3.85839433829678	up
Rbm15b	1.25606497222223	8.95569079166667	14.4087331534934	1.64082861629508e-05	0.000542903389725489	3.8574998757595	up
Wdsub1	1.47057330555556	7.74086298611111	14.4049957623328	1.64307534216799e-05	0.000542903389725489	3.85602397659974	up
Abcf1	1.09572738888889	13.8943105277778	14.3820959410458	1.6569211518432e-05	0.000546437475684865	3.84697145376546	up
Atf6b	1.366206	8.92251766666667	14.3683138185343	1.66532060805592e-05	0.000547331198901042	3.84151547377714	up
Slfn8	1.79437096666667	6.89453137777778	14.3648683959974	1.66742825871534e-05	0.000547331198901042	3.84015060753327	up
Ppp2r1b	1.05905594444445	8.94831997222222	14.3363119541101	1.68501876915044e-05	0.000550951502706223	3.82882418822316	up
Acd	0.986999333333336	11.1201675277778	14.3339411295973	1.68648900638153e-05	0.000550951502706223	3.82788270883493	up
Pigk	1.22060552777778	13.8962742083333	14.3171324475629	1.69695626939318e-05	0.000553328954984277	3.82120281380009	up
Upf3b	1.58910783333334	10.3374490277778	14.2783928099679	1.7213742429151e-05	0.000560237879772011	3.80577400457468	up
Adam10	1.49323683333334	9.17121886111111	14.2626137908099	1.73143871471063e-05	0.000561445192241838	3.79947631855566	up
Rnls	2.5307058	2.90651256666667	14.2561072286453	1.73560908344467e-05	0.000561445192241838	3.79687717227079	up
LOC682861	1.10929576111111	8.58717239722222	14.2551011886403	1.73625496148452e-05	0.000561445192241838	3.79647517610537	up
Myh10	1.04317536111111	14.2683758194444	14.2347156375573	1.74940385820045e-05	0.000563685706868574	3.78832264565083	up
Chac2	1.24568139444445	7.45321921388889	14.2230569948695	1.75697667151551e-05	0.000564412487421843	3.78365430680418	up
Nudc	0.965603805555558	12.1367005694444	14.2026050071979	1.77035491194743e-05	0.000566611561947456	3.77545464528797	up
Thbs2	3.21811808333334	12.7523490972222	14.1889691001611	1.77934142566481e-05	0.000567394038805283	3.76998039793009	up
Dctn5	0.947659444444447	9.29091552777778	14.1641821525815	1.79581522229086e-05	0.000570671746922117	3.7600144680752	up
Sulf1	1.06277988888889	10.7742838333333	14.1484147978039	1.80638821599554e-05	0.000570671746922117	3.75366489127331	up
Bdnf	1.12578283333334	9.84408986111111	14.1414738250796	1.81106586824648e-05	0.000570671746922117	3.75086724005169	up
Znhit6	1.34970638888889	9.58921391666667	14.1362845858837	1.81457234240401e-05	0.000570671746922117	3.74877465123188	up
Scap	1.08366844444445	11.1167203888889	14.1052512866163	1.8357103362359e-05	0.000574802657088163	3.73624246791827	up
Cyp20a1	1.14602658333334	11.2458667361111	14.0201984	1.89515102468631e-05	0.000587530471314788	3.70173808405001	up
Commd1	0.97444291666667	12.3760232361111	14.0097985801786	1.90257400876002e-05	0.000588198006875659	3.69750315575314	up
Bard1	1.34402341666667	9.31588356944444	13.9985334173848	1.91065341878011e-05	0.000588198006875659	3.69291191907954	up
Kif20a	1.33859536111111	11.5471673472222	13.9956023465954	1.91276223086893e-05	0.000588198006875659	3.69171665935241	up
Dolk	2.42011733333333	10.4650078888889	13.973229399051	1.92894974600151e-05	0.0005901497573878	3.68258406824896	up
Cdc42ep3	1.93252627777778	9.76230491666667	13.9371513492726	1.9553954692347e-05	0.000593332600555955	3.66782295204986	up
Mmgt2	1.35085259444445	8.17830289722222	13.9318877241868	1.95928947404025e-05	0.000593332600555955	3.6656658403301	up
Dnajc10	1.7580655	11.9013080277778	13.9218855179759	1.96671432485712e-05	0.000593332600555955	3.66156430452238	up
Zmynd15	1.62897113888889	6.93952405277778	13.9218831052179	1.96671611990358e-05	0.000593332600555955	3.6615633147465	up
RGD1306746	1.11746641666667	8.67925684722222	13.9111152680964	1.97474649671134e-05	0.000594474060470113	3.65714418002064	up
Adamts1	2.84012142777778	8.41962509166667	13.9024897378287	1.98120714037909e-05	0.000594602080694741	3.65360152419131	up
Bmpr1b	1.75412395555556	5.38431427222222	13.8955637116619	1.98641290644052e-05	0.000595134795993502	3.65075512670494	up
Abcg2	1.82416218333334	6.38834490277778	13.8618387627741	2.01199339921939e-05	0.000601242194940905	3.63687272518726	up
Osbpl3	1.24575497777778	7.53040220555556	13.859567839249	2.01372983951499e-05	0.000601242194940905	3.63593659233363	up
Furin	1.15432388888889	9.27549786111111	13.804390985555	2.05646929559646e-05	0.000608000905696103	3.61313915509496	up
Sertad4	1.04948428888889	8.49888171666667	13.8017140418259	2.05856993318668e-05	0.000608000905696103	3.61203056827408	up
Bpgm	1.76677797222222	8.22714140277778	13.7827695383836	2.07350860587195e-05	0.000608183303438618	3.60417841895014	up
Fst	1.60565897222222	11.01282413	13.7764366080197	2.07853095889381e-05	0.000608183303438618	3.60155088473164	up
Tmem209	2.10730378888889	7.35259405	13.7757839128904	2.07904939723929e-05	0.000608183303438618	3.60128000579613	up
Usp39	1.06394880555556	7.82062684722222	13.7688187079574	2.08459140804025e-05	0.000608777898236939	3.59838845408044	up
Trex1	1.55587147222223	9.09329734722222	13.750295034549	2.09941525948613e-05	0.000609313724571948	3.59069065244322	up
Lrp10	1.08139666666667	11.6050884722222	13.7464494392843	2.10250834020244e-05	0.000609313724571948	3.58909112514418	up
Dchs1	1.04451997222222	11.3784018194444	13.7459775975436	2.10288822144211e-05	0.000609313724571948	3.58889483456708	up
Nudt15	2.17451863888889	6.79282945277778	13.7432801003441	2.10506154164509e-05	0.000609313724571948	3.58777250819026	up
Senp1	0.973332061111112	7.552928325	13.7387085532587	2.10875080655629e-05	0.000609313724571948	3.58586990731556	up
Ammecr1l	1.28876665	7.59419623055556	13.7003487434571	2.14001009552457e-05	0.000613819800504787	3.56987772521354	up
Sf3b3	0.947256583333335	10.91408388	13.6997794531146	2.1404781129027e-05	0.000613819800504787	3.56964001797835	up
LOC100359484	1.40897752777778	9.610809875	13.6426698254646	2.18804868233782e-05	0.000623252553243253	3.54573860516889	up
LOC100360120	1.87816266666667	11.297235	13.6291057625132	2.19952992923751e-05	0.000624654992360587	3.54004566236764	up
RGD1562629	1.45734346111111	8.18900463055556	13.6114813555907	2.21455448306003e-05	0.000626773988235963	3.53263927383311	up
RGD620382	1.66179055555556	10.1923048333333	13.6017571564849	2.22289609320185e-05	0.000627299512931238	3.52854832588892	up
Gfm1	1.04824941666667	10.5001280972222	13.5977316521247	2.22636010532996e-05	0.000627299512931238	3.52685386746162	up
Mrpl41	1.41034288888889	13.2406179722222	13.5963278387158	2.22756960837979e-05	0.000627299512931238	3.52626283001734	up
Leo1	1.17130880555556	10.4021994027778	13.5919255422271	2.23136759100053e-05	0.000627350625625384	3.52440892917164	up
LOC100360066	1.1016395	10.4365171944444	13.5393098173774	2.27735767652702e-05	0.000633268121940067	3.50220029808041	up
Nfia	0.974407361111114	10.0467036527778	13.5386187266764	2.2779691479253e-05	0.000633268121940067	3.50190796665936	up
Cmtm3	1.68039135	8.31285851944444	13.5272207888639	2.28808196826196e-05	0.000635061726455044	3.49708428208399	up
Ttpa	2.4772096	4.92844164444444	13.5128084305804	2.30094532731574e-05	0.000635825132700571	3.49097850673796	up
Gemin5	0.975194305555558	11.6785532361111	13.5017446491363	2.31087796300868e-05	0.000635825132700571	3.48628651879191	up
Pppde1	1.087145	11.0520561944444	13.4947207026071	2.31721006523872e-05	0.000635825132700571	3.48330558453208	up
Mark1	1.82546766111111	5.73167709166667	13.4896411797689	2.32180203210899e-05	0.000635825132700571	3.48114879917917	up
Twistnb	1.16035905555556	11.5405009722222	13.4875289371836	2.32371469429952e-05	0.000635825132700571	3.48025167145547	up
Acot13	1.85739675	10.3223832638889	13.4719663722613	2.33786428544494e-05	0.000635825132700571	3.47363708589996	up
Pdp2	1.06780100555556	5.53781758611111	13.4688680876217	2.34069339625754e-05	0.000635825132700571	3.47231922020144	up
Ccdc51	1.09781246666667	7.97369832222222	13.4646593805003	2.34454293556422e-05	0.000635825132700571	3.47052850225427	up
Utp14a	1.31081507222222	7.51002185277778	13.4568689468153	2.35168828225824e-05	0.000636077127138391	3.46721222052484	up
Rnf215	0.936490722222224	8.72115213888889	13.4321494706572	2.37453169596741e-05	0.000636077127138391	3.45667558580276	up
ST7	1.68492671111111	8.94810267222222	13.4285675129134	2.37786349259079e-05	0.000636077127138391	3.45514702754299	up
Frzb	2.46823095555556	4.80607796666667	13.4188816697727	2.38690056355838e-05	0.000636077127138391	3.45101147988929	up
Lphn2	1.15790396666667	8.35346290555556	13.414775887152	2.39074356888356e-05	0.000636077127138391	3.44925745844181	up
Daglb	1.03617950555556	8.16154305277778	13.4060574127886	2.39892829886248e-05	0.000636302892971978	3.44553091816268	up
Dlgap1	0.933088966666669	6.86328447777778	13.3925381489066	2.41168543460459e-05	0.000638491726783317	3.43974714724453	up
RGD1308059	3.15394714444445	8.27562770555556	13.3841412876644	2.41964926080872e-05	0.000638491726783317	3.43615162307669	up
Tssc1	1.35785636111111	11.9280769305556	13.3723737957605	2.4308621987577e-05	0.000638491726783317	3.43110866212256	up
Ube2k	1.30328200555556	7.66851996944444	13.3701946686098	2.43294535887342e-05	0.000638491726783317	3.43017426631392	up
Yars	1.24443233333333	10.2844375277778	13.3574318184554	2.4451885514793e-05	0.000638805509073968	3.4246983053593	up
Fam185a	2.65920126666667	5.23371465555556	13.3510227418727	2.45136410238377e-05	0.000639455835850396	3.42194631180457	up
Cct3	0.876753666666669	15.9760238888889	13.2920664612827	2.50904457040766e-05	0.000651792846147294	3.39656344344715	up
Agtr1a	1.40971491666667	10.2753745416667	13.254794768102	2.54633666325959e-05	0.000655746069907777	3.3804533725807	up
Riok2	1.03560347222222	10.7728529027778	13.2543823268835	2.54675297629182e-05	0.000655746069907777	3.38027482657989	up
Rel	1.08983054444445	6.8401	13.2514425377147	2.54972269160824e-05	0.000655746069907777	3.379002016	up
Tmem93	0.881322611111113	12.9610174722222	13.2486826280629	2.55251441755917e-05	0.000655746069907777	3.37780680638814	up
LOC305633	0.895783388888891	11.8894561388889	13.2452830191662	2.55595817891869e-05	0.000655746069907777	3.37633419670638	up
Herc1	0.984373416666667	9.76708790277778	13.2383923496488	2.56295518186126e-05	0.000655746069907777	3.37334810422919	up
Myc	1.94826352777778	11.6851167083333	13.2260982630903	2.57549523055559e-05	0.000656731889913797	3.36801623287017	up
C1galt1c1	2.26938097222222	9.45854845833333	13.2204193602982	2.58131219777308e-05	0.000656731889913797	3.36555151097026	up
Rpap1	1.14639641666667	7.80887070833333	13.2168280859923	2.58499878822192e-05	0.000656731889913797	3.36399225566867	up
Ndnl2	1.00081086111111	9.60708168055556	13.2161092192126	2.58573748089654e-05	0.000656731889913797	3.36368008372458	up
RGD1304827	1.54305656666667	7.50853960555556	13.2038330043397	2.59839081286067e-05	0.00065753980698875	3.35834622407036	up
Mid1ip1	1.00899908333334	12.2723476805556	13.1994304266099	2.60294643311095e-05	0.00065753980698875	3.35643204971495	up
Eif5a	0.917911861111114	14.61692538	13.1983358546989	2.60408051767609e-05	0.00065753980698875	3.35595603892435	up
Cd320	0.934156416666669	9.80591251388889	13.1895246843138	2.61323103850049e-05	0.000658891261989359	3.35212265061343	up
Hoxb7	1.32760273888889	6.90458563055556	13.1849250088218	2.61802294215034e-05	0.000659141422024413	3.35012041265107	up
Pcsk7	1.83010248333334	5.83563939722222	13.1706009827921	2.63301218201095e-05	0.000660370823032831	3.34388031434698	up
Tor1b	1.14633751388889	7.53276440972222	13.168416078483	2.63530744900587e-05	0.000660370823032831	3.34292783946604	up
Efnb1	1.03099354444444	8.16845178333333	13.1614352424516	2.64265674257446e-05	0.000660370823032831	3.33988350551836	up
Eif4g1	0.996684611111112	12.4434830277778	13.1610818628324	2.64302941696568e-05	0.000660370823032831	3.33972935060002	up
Tmtc3	0.875771983333335	8.10792889722222	13.1603753951101	2.64377464432753e-05	0.000660370823032831	3.33942115449192	up
Wdr13	1.45050330555556	11.4548510694444	13.1507220687195	2.65398248367657e-05	0.000661474628510596	3.33520810091417	up
Rg9mtd3	1.04614102777778	10.6553014583333	13.1356394156928	2.67002481911168e-05	0.0006639072423659	3.32861878963672	up
Cdk2ap1	1.11235091666667	11.1086772361111	13.1327300276532	2.67313248172369e-05	0.0006639072423659	3.32734679363376	up
Tmem229a	1.81331686666667	2.57994441111111	13.1307739019396	2.67522431782881e-05	0.0006639072423659	3.32649139624252	up
LOC682967	1.13110047222222	9.56284556944444	13.1082561926208	2.69944393381795e-05	0.000667054899144444	3.31663465044013	up
Hdgfrp3	1.27502827777778	13.1545938333333	13.0829031606884	2.72702360818731e-05	0.000671955660954904	3.30551485124567	up
Bysl	2.10963108333333	9.28309370833333	13.073489207168	2.73734893934082e-05	0.000673508833417236	3.30137997503091	up
Cdk2ap2	1.29409552777778	9.955241875	13.070086841661	2.74109204123231e-05	0.000673508833417236	3.29988476774397	up
RGD1563482	1.56176181111111	7.95897881666667	13.0494832052865	2.76388858028534e-05	0.000676702810918844	3.29082127934793	up
Colec12	2.23531863888889	9.84684398611111	13.04158106	2.77269110311717e-05	0.000676702810918844	3.28734104312366	up
Myef2	1.63108300555556	7.87680271944444	13.0400714974089	2.77437642485255e-05	0.000676702810918844	3.28667594930678	up
LOC100365921	1.42254944444445	8.90375880555555	13.0345056170755	2.7806008136801e-05	0.000676702810918844	3.28422297073137	up
Kif4	1.02540565555556	6.88603294444444	13.0280042087736	2.78789229884751e-05	0.000676702810918844	3.28135625704282	up
RGD1565675	0.981065194444447	10.7250932361111	13.0268404004906	2.78919991818166e-05	0.000676702810918844	3.28084292759473	up
Psmd7	0.819570194444445	12.2310623194444	13.0140091632371	2.80366480094861e-05	0.000678314829875252	3.27518007727922	up
Wars	1.48214896111111	8.80448951944445	12.9838296545691	2.83803719373851e-05	0.000685674529244875	3.26183708613142	up
Tubgcp5	1.05839456666667	6.75689858888889	12.9660625351523	2.85850531836575e-05	0.00068870127441237	3.25396622748164	up
RGD1562114	1.03215836111111	14.1948769305556	12.9612535827612	2.86407527093983e-05	0.000689086182038741	3.25183385645049	up
Rpain	1.25566330555556	10.0769805694444	12.9390618498898	2.88994531936774e-05	0.000692843913593015	3.24198261442047	up
Nxt1	0.841427527777778	11.7286442083333	12.93758583	2.89167575627684e-05	0.000692843913593015	3.24132674075413	up
Rxfp1	3.15232492222222	4.30437486111111	12.9221092100033	2.90989383499985e-05	0.000695288269362844	3.23444482086574	up
Clcn5	1.75523681111111	8.55383092777778	12.9024129845277	2.93327525164793e-05	0.000699886974047369	3.22567374949045	up
Herc2	1.06960294444445	9.26596294444444	12.8901323938613	2.94796579763386e-05	0.000699886974047369	3.22019769734242	up
Lgals3bp	1.28734588888889	11.8278528888889	12.8822983638262	2.95738255592737e-05	0.000699886974047369	3.21670148489819	up
Cabyr	1.8643043	2.22543158888889	12.8691818872536	2.97322859292407e-05	0.000700881050383854	3.21084267499698	up
Dlg1	0.852537322222224	8.42713031111111	12.8687895509702	2.97370411646115e-05	0.000700881050383854	3.21066732912823	up
Lmnb2	2.10447406111111	9.30737624722222	12.8497249561306	2.99691951963066e-05	0.00070433882971342	3.20213991079506	up
Tmem98	0.940525383333334	7.33513201944444	12.8444782826879	3.00334600826236e-05	0.00070433882971342	3.19979073735425	up
Neto2	2.89320683888889	6.077866425	12.8240114762602	3.02857114206175e-05	0.00070433882971342	3.190616963	up
LOC691221	1.29210882777778	5.93873263055556	12.8219414849369	3.03113628300078e-05	0.00070433882971342	3.18968826165878	up
Zfp513	1.23685260555556	8.16112025277778	12.8188345475769	3.03499122567127e-05	0.00070433882971342	3.18829403324917	up
Il6r	1.64059778333333	6.52739234722222	12.8142433071713	3.04069842051141e-05	0.00070433882971342	3.18623306455528	up
Mid1	1.99520327777778	5.82556406111111	12.8087301256696	3.04756839039878e-05	0.000704735311785637	3.18375719727374	up
Pbk	1.60225073888889	7.49639915833333	12.7991987100118	3.05948873935969e-05	0.00070575732927756	3.1794741180939	up
Nme6	1.3076305	9.27734263888889	12.7699781817072	3.09637748035329e-05	0.000711521005128904	3.16632210711672	up
Sdr39u1	1.48357702777778	10.9350115972222	12.7671140770953	3.10002136854964e-05	0.000711521005128904	3.16503125278063	up
Ctnnb1	1.31836667777778	8.25944268888889	12.7652248533344	3.10242772420322e-05	0.000711521005128904	3.16417960820655	up
Ift80	1.09609091666667	10.3212335694444	12.7632206056159	3.10498299926546e-05	0.000711521005128904	3.16327596425741	up
RT1-M3-1	1.21394247222222	10.9809524305556	12.7398831144596	3.13492026039648e-05	0.000716946324059769	3.15274271715194	up
Yars2	1.59675665555556	8.27693572777778	12.7226220145673	3.15728203031801e-05	0.000719702646253963	3.14493871527862	up
Tmem129	1.13326321111111	7.28757382222222	12.6960395885941	3.19208887916765e-05	0.000726523292393273	3.13289821549205	up
Rnf14	1.22171522222222	13.1691384444444	12.6841816226718	3.20776156339734e-05	0.000727348074237791	3.12751845507012	up
Rwdd2b	1.54469563888889	6.14919749722222	12.681147293666	3.21178661939326e-05	0.000727348074237791	3.12614096683708	up
Rgs2	1.13939675	10.6691338472222	12.6759294143537	3.21872211423354e-05	0.000727968350920589	3.1237713926137	up
Synj2	1.30969194444445	11.86276725	12.6673198088419	3.23020449952826e-05	0.000729610439758253	3.11985926755707	up
Chek1	1.14823026666667	7.54742956111111	12.6641870338827	3.23439458219921e-05	0.000729610439758253	3.11843505853066	up
Mllt1	1.40215798888889	5.17463422222222	12.6500569451538	3.25337344998548e-05	0.000731039756954639	3.1120066160025	up
Mrps21	1.41153136111111	13.3069359861111	12.6363910576011	3.27185396071025e-05	0.000734241276279957	3.1057820610106	up
Srsf3	1.28274508333334	11.5826690972222	12.6251136691028	3.28719783012083e-05	0.000735140362713286	3.1006400074464	up
Lrrk2	1.05829308333333	8.66322973611111	12.6241052962317	3.28857394054021e-05	0.000735140362713286	3.10017998960064	up
Nsmaf	1.19970886111111	6.30422280277778	12.613276748476	3.30339441715538e-05	0.000737502998126055	3.0952375531387	up
Ap1ar	1.26348316666667	8.41787180555556	12.5973464905021	3.32534086088023e-05	0.000738391288845609	3.08795832625704	up
Cxcl2	3.29061883333333	10.6531739722222	12.5947442320627	3.328942209287e-05	0.000738391288845609	3.08676830848135	up
Usp48	0.802158861111113	11.30408463	12.5933528439432	3.33086968392576e-05	0.000738391288845609	3.08613191644374	up
Npr1	1.54385898888889	6.81809988333333	12.5916761243802	3.33319417508003e-05	0.000738391288845609	3.08536492010404	up
Man1b1	1.06636631111111	6.90208553333333	12.5913607835368	3.3336315562321e-05	0.000738391288845609	3.08522065884618	up
Cd276	1.26162637222222	7.75210289722222	12.5889633580137	3.33695902695679e-05	0.000738391288845609	3.08412376524915	up
Erbb4	1.84689152777778	2.410792325	12.570959724235	3.36207251887809e-05	0.00074295378324813	3.07587944436828	up
Orai1	1.0235073	7.41399932777778	12.5608161458221	3.37632013572607e-05	0.00074453288423263	3.07122889833186	up
RGD1359127	0.961998611111114	7.77349052777778	12.5565949212223	3.38227023179655e-05	0.00074453288423263	3.06929240614943	up
Tmem237	1.11269577777778	8.09445394444444	12.5536798920903	3.38638638185015e-05	0.00074453288423263	3.06795472796026	up
Polr2m	0.861280250000003	14.7993392916667	12.533311169685	3.41531345310574e-05	0.000748994215815742	3.05859848021505	up
Cnih4	0.889682527777781	13.7077484861111	12.5061059437129	3.45440561381308e-05	0.000752842360333604	3.04607664842082	up
Il1b	4.39096886111111	4.34817304722222	12.5046567521418	3.45650277852746e-05	0.000752842360333604	3.04540881177511	up
Echdc1	3.67459881666667	4.25481578055556	12.5030015711375	3.45889987424847e-05	0.000752842360333604	3.04464594749012	up
Gal3st4	1.49207382777778	8.34510175277778	12.4986171868676	3.46525899114125e-05	0.000753281299740943	3.042624688	up
Nek4	1.04637833333334	9.40875288888889	12.4751929558843	3.49946818517251e-05	0.000757868596856274	3.03181301856644	up
Hnrnpu	1.04527247222223	13.2269637638889	12.4686756052554	3.50905700496067e-05	0.000758997654177715	3.0288010377117	up
Dcaf12l1	3.40336398888889	4.25721078333333	12.4580330099723	3.52478192865855e-05	0.000759495958681501	3.0238789849565	up
Ccna2	1.27251960555556	6.96207986388889	12.457286130437	3.52588859639568e-05	0.000759495958681501	3.02353339579135	up
Mfsd2a	3.15339045	5.72302993611111	12.4523236167371	3.53325208195061e-05	0.000759495958681501	3.02123662842171	up
Cenpn	2.13108716666667	6.11215112777778	12.4326604589062	3.56260765506631e-05	0.000759533193795255	3.01212649294615	up
Tac1	2.94789503333333	3.41763946111111	12.4306508585641	3.56562401083412e-05	0.000759533193795255	3.01119456373252	up
Rasl2-9	0.997548888888889	11.4903762777778	12.4287870857628	3.56842417697836e-05	0.000759533193795255	3.01033011742614	up
Tnfsf15	2.22330693888889	6.96859028611111	12.4281835381336	3.56933151401172e-05	0.000759533193795255	3.01005015331906	up
H2afz	1.45096797222223	14.8357791805556	12.4234718487292	3.57642414820003e-05	0.000759533193795255	3.00786407335296	up
Mri1	0.916363527777779	10.7046988472222	12.3985598962624	3.61420235316149e-05	0.000763648821197227	2.99629104693284	up
Rbm43	2.13001600555556	5.22701066944444	12.3901880863486	3.6270035093902e-05	0.000764458357771657	2.99239632459652	up
Klhl8	1.05801776666667	6.55084057222222	12.387415812546	3.63125431950104e-05	0.000764458357771657	2.99110599601589	up
Metap1d	1.7660612	6.29972531111111	12.376578556761	3.64792790699254e-05	0.000767037641243632	2.98605895885353	up
Shmt1	1.38678425	8.85469020833333	12.3731367108188	3.65324222446511e-05	0.000767225095251771	2.98445507068003	up
Ska2	2.44738556111111	7.24467655277778	12.3632366301561	3.66857925774945e-05	0.000769514442372186	2.97983903055311	up
Ltv1	0.889472111111114	10.9663454444444	12.3518230656938	3.68635532786746e-05	0.000770298130974221	2.97451244668153	up
Abcb1b	1.09701216666667	8.85001705555556	12.3505911125356	3.68828010471775e-05	0.000770298130974221	2.97393719610019	up
Nptn	1.16743427777778	14.7397204444444	12.3443069863808	3.69811675666779e-05	0.000770298130974221	2.97100192823484	up
LOC100362155	1.77399842777778	6.791988775	12.3419733262226	3.70177755464246e-05	0.000770298130974221	2.9699114902647	up
Dync1li2	1.13983616666667	14.6234288611111	12.3409261778868	3.70342159920201e-05	0.000770298130974221	2.96942212342072	up
Mrps11	2.01648504444445	9.22697633888889	12.3331422695162	3.71566953555297e-05	0.000770298130974221	2.96578306855685	up
Srf	1.24642648888889	6.61215864444444	12.3324756511307	3.7167206757677e-05	0.000770298130974221	2.96547130478312	up
Comtd1	1.04678005555556	13.7070423611111	12.3148367666943	3.74466198164767e-05	0.000770855474203712	2.9572154734457	up
Trib3	1.28995711111112	15.2261861388889	12.3096868970264	3.75286644879047e-05	0.000770855474203712	2.95480273106397	up
Trmt61a	2.13940380555556	5.95356268055556	12.3074173952011	3.75648881588265e-05	0.000770855474203712	2.95373911792025	up
Tbc1d22b	0.907774694444447	10.19890088	12.3014745960284	3.76599371770717e-05	0.000771295076990157	2.95095301280973	up
Impa1	1.04225313888889	11.5311216805556	12.2960302646927	3.77472628352854e-05	0.000771626207641241	2.94839934984833	up
Wdr74	0.820453694444447	12.3275875694444	12.2948379203478	3.77664196042849e-05	0.000771626207641241	2.94783992126772	up
RGD1359334	1.85072516666667	2.36443579444444	12.2921559880647	3.78095507289476e-05	0.000771626207641241	2.94658139257875	up
Areg	3.41939786111111	5.70514369166667	12.2859489877134	3.79095954610439e-05	0.000772201538853177	2.94366756983936	up
Htr2a	1.35887362222222	7.03964876666667	12.2848852703478	3.79267718396787e-05	0.000772201538853177	2.94316806069774	up
Fat1	1.17320461111111	15.7525848611111	12.2795015432285	3.80138465457898e-05	0.000773067052789936	2.9406392243904	up
Gja7	0.85840388888889	10.2130738333333	12.2544381359076	3.84223320395101e-05	0.000777289785266528	2.92885103358369	up
Dyt1	0.881356750000001	10.4742099861111	12.2443013502937	3.85890115298565e-05	0.000777289785266528	2.92407611618162	up
Gfra1	2.54103595	7.41025130277778	12.2436457871016	3.85998203126892e-05	0.000777289785266528	2.92376717044089	up
Cyp4v3	2.72477234444445	5.30108463888889	12.241093058825	3.86419431858954e-05	0.000777289785266528	2.92256398567861	up
Arl15	2.54753898333333	4.649038475	12.2291220818892	3.88402025997049e-05	0.000778914444505297	2.91691813473461	up
Zbtb26	2.31879449444444	4.30799340277778	12.2234747000289	3.89341491595163e-05	0.000779896865438948	2.91425264445534	up
Rnf123	0.830953138888891	9.61107634722222	12.2164261450468	3.90517811800615e-05	0.000780450746694155	2.91092399504719	up
Hax1	1.02786958333334	10.3093075972222	12.1925907951696	3.94526828378807e-05	0.000782971201523488	2.89965282698764	up
Cenpi	2.80779229444445	5.01677545833333	12.1883639567444	3.95242825112723e-05	0.000782971201523488	2.89765163054469	up
Ift81	2.01171200555556	6.76639341388889	12.1776611453498	3.97062671850653e-05	0.000782971201523488	2.89258111172744	up
Mmp14	1.07704880555556	15.4224579583333	12.1383555771382	4.0383132577559e-05	0.000789820846361023	2.8739195037021	up
Dhx9	1.47217099444445	7.85450294722222	12.1357308523147	4.04288147215628e-05	0.000789820846361023	2.87267106370868	up
Zdhhc21	2.09211735	4.57857214722222	12.135400974108	4.04345604130877e-05	0.000789820846361023	2.87251413833734	up
Slc7a5	1.77179244444444	9.35652258333333	12.1317580709549	4.04980751935262e-05	0.000789820846361023	2.87078088518139	up
Abcf2	1.48079558333333	7.95195181944444	12.1244789881409	4.06253404068649e-05	0.000790053565064894	2.86731593647468	up
LOC304131	1.42166677777778	7.35671014444444	12.1127555048052	4.08313033270513e-05	0.000790514083498168	2.8617307846307	up
RGD1559859	1.44536482222222	6.02329286111111	12.1070966988975	4.09311601725887e-05	0.00079068244489298	2.85903285350972	up
Mpzl3	3.47195992777778	3.94985098055556	12.0930077878131	4.11810310362283e-05	0.000791770022693551	2.85230996231559	up
Zbtb22	0.990102833333334	4.99485983333333	12.0909915999834	4.12169356862331e-05	0.000791770022693551	2.85134721219144	up
Tmem50b	0.819347361111112	8.227998375	12.0782829511356	4.14441055434085e-05	0.000791770022693551	2.84527481661395	up
Fam38a	0.909418055555557	8.60638597222222	12.0781693862522	4.14461421882912e-05	0.000791770022693551	2.84522052323034	up
Ftsj3	1.99478111111111	7.31554552777778	12.0732111439932	4.15351773016159e-05	0.000791770022693551	2.8428495512305	up
Trmt6	1.236585	10.3876486111111	12.06854758	4.16191268645148e-05	0.000791989357760873	2.84061855643121	up
Fam72a	2.33025237777778	5.80516728333333	12.0665618354126	4.16549332874552e-05	0.000791989357760873	2.83966832509588	up
Sirt3	0.995596722222223	11.5906710833333	12.0590428433859	4.17908435384412e-05	0.000793157289782647	2.83606879727421	up
Setbp1	0.842661500000001	9.20801088888889	12.0552869538456	4.18589293437532e-05	0.000793581253908292	2.83426987690644	up
Cdc123	0.973361305555559	12.3119504861111	12.017656584542	4.2548355975354e-05	0.000802642170304316	2.81621389294521	up
Cenpw	2.78334681111111	6.82368776111111	12.0133077218646	4.26288918129699e-05	0.000802913557306828	2.81412337730932	up
Crebzf	1.15283198888889	6.5696373	12.0077600002542	4.27318902480665e-05	0.000803385461926353	2.81145541294131	up
Actl7b	2.15914040555556	3.49579388055556	12.0056676069829	4.27708136225623e-05	0.000803385461926353	2.81044882073509	up
Pros1	0.880817333333333	8.83172486111111	12.0028137544744	4.28239693438631e-05	0.000803385461926353	2.80907561505299	up
Nipa1	1.1933237	7.67072803888889	12.0019969679189	4.28391971108478e-05	0.000803385461926353	2.80868253384927	up
Capn6	2.27906062777778	2.84590099166667	11.9898098897452	4.30671673474517e-05	0.000803992786788746	2.8028141290685	up
Pitx2	0.938484733333334	5.89896198333333	11.9886626374283	4.30887013319049e-05	0.000803992786788746	2.80226137433305	up
Elmo2	0.851724083333334	11.4161952361111	11.9885257528142	4.30912715110297e-05	0.000803992786788746	2.80219541860132	up
Epha7	1.50852047777778	6.03101695555556	11.9878841943054	4.31033199811802e-05	0.000803992786788746	2.80188628304838	up
Arhgap11a	1.18335186111111	8.73809254166667	11.9763773027356	4.33200956624075e-05	0.00080540786417577	2.79633873061126	up
MGC112830	0.929213916666668	11.29057238	11.9563850687858	4.3699790484913e-05	0.000807141049695736	2.78668704306531	up
Wdr61	0.880168194444445	12.5059257916667	11.9543962926809	4.37377757795436e-05	0.000807141049695736	2.78572599376004	up
Ppp1r16a	0.952340622222223	7.19407673888889	11.9458164123184	4.39020971349401e-05	0.000807141049695736	2.78157796212553	up
Hn1	1.11322858333334	11.1932986805556	11.9456655633924	4.39049926914959e-05	0.000807141049695736	2.78150500475846	up
Atp2b1	0.885782111111113	9.27931755555556	11.9456472848483	4.39053435648341e-05	0.000807141049695736	2.78149616436185	up
Ddx18	1.217212	9.82308061111111	11.9329223050155	4.41504157707454e-05	0.000809595414772854	2.77533830416458	up
Gcsh	1.10250333333333	12.5250966666667	11.9278181135943	4.42491712672244e-05	0.000809945701946789	2.77286635735595	up
Pigm	0.988705983333334	6.73374753055556	11.9251087491044	4.43016976818087e-05	0.000809945701946789	2.77155376937097	up
Rufy2	1.51080965	7.40901294166667	11.9222949594807	4.43563264489652e-05	0.000809945701946789	2.77019026092125	up
Hacl1	1.42138247222222	8.318974375	11.9222714145055	4.43567839017151e-05	0.000809945701946789	2.77017885005789	up
Kif20b	1.10220313888889	8.86831368055556	11.9198955765846	4.44029724189425e-05	0.000809945701946789	2.76902730006579	up
RGD1559750	0.787631250000001	9.13770315277778	11.914867183264	4.4500916311654e-05	0.000810099611397512	2.76658928529461	up
Dnajc11	1.14044203888889	7.30967938055556	11.9132183179503	4.45330886487874e-05	0.000810099611397512	2.76578959920813	up
Ptn	2.30976434444444	6.37702237222222	11.9122748805575	4.45515091527772e-05	0.000810099611397512	2.76533198778256	up
Minos1	0.90402677777778	14.9420725277778	11.8737062992236	4.53123074375766e-05	0.000818348543624681	2.7465919086928	up
Nrep	1.80093008333333	9.65342379166667	11.8683801364724	4.54185703470708e-05	0.000818348543624681	2.74399898311341	up
Rcc2	1.10870372222222	9.85177358333333	11.8678426444822	4.54293102312302e-05	0.000818348543624681	2.74373724940681	up
Ccdc99	1.61368582777778	6.73483286388889	11.8672906006408	4.54403440008733e-05	0.000818348543624681	2.7434684167342	up
Vps45	1.85835887777778	6.61000431111111	11.8654621421789	4.54769122069633e-05	0.000818348543624681	2.74257790617333	up
RGD1562310	1.31346037222222	7.71890270277778	11.8476968915163	4.58340206351874e-05	0.000823919954361239	2.73391826371724	up
Rangap1	2.03550651666667	7.001080075	11.8419041609298	4.59511775750263e-05	0.000825170887571409	2.73109167569458	up
Hsbp1	1.10267352777778	13.7114655972222	11.8353065433119	4.60850436684777e-05	0.000826718978818079	2.72787058129836	up
Kif3b	1.33756166666667	12.0014076388889	11.8231144124092	4.63336350462031e-05	0.000828126612896365	2.72191319582948	up
Fgf18	1.75944041666667	11.9642798194444	11.8221033782912	4.63543204367885e-05	0.000828126612896365	2.72141889110371	up
Kif18a	0.998814922222223	8.14342567777778	11.8220962108197	4.63544671195233e-05	0.000828126612896365	2.72141538669758	up
Ctsk	1.84640386111111	10.4299051527778	11.8100615591264	4.66015309294237e-05	0.000830829143918513	2.71552813290556	up
Stx18	0.986177838888891	7.65768535833333	11.7983454613231	4.68435481828384e-05	0.00083428647877587	2.70979070094402	up
Tlr4	1.82205759444445	7.97872211944444	11.7953750988336	4.69051417450306e-05	0.000834526660360046	2.70833515577258	up
Tssk2	1.14281109444445	1.91698253055556	11.7923636118642	4.69676855912097e-05	0.000834783239703601	2.70685906863181	up
Tmem147	1.16074516666667	11.6782469166667	11.7787739533245	4.72511475806191e-05	0.000836824274985813	2.70019317751986	up
Dpy19l1	1.79462075555556	8.10467403888889	11.7689690256167	4.74569184883108e-05	0.000839179576979335	2.69537876498818	up
Gng5	1.03750077777778	14.5250787222222	11.7662990700104	4.75131343940308e-05	0.000839318067549138	2.69406704056975	up
Rtn4ip1	2.15590329444445	5.61819376388889	11.7630265964234	4.75821434597753e-05	0.000839682037229626	2.69245888183512	up
Fam125b	1.20585691111111	6.07841178333333	11.7531461606587	4.77912178125652e-05	0.000841699116701734	2.68760061102609	up
LOC298795	1.27268607222222	4.69370900833333	11.7506088608071	4.78450828912838e-05	0.000841699116701734	2.68635231904017	up
Gemin7	0.86505577777778	10.56310325	11.7497889079619	4.78625052135504e-05	0.000841699116701734	2.68594886149934	up
Lphn3	1.90294395555556	4.69484650555556	11.7383070560349	4.81072587117445e-05	0.00084465244622736	2.6802961399287	up
Nkiras1	1.18828468333333	5.96724078055556	11.7292486644941	4.83013943503415e-05	0.00084720352658784	2.67583247009258	up
Smpdl3b	1.28266918333333	5.95060326944444	11.7231357999064	4.84329248339534e-05	0.000848652471812717	2.67281822971854	up
Mitf	1.80263543333333	3.94545842777778	11.7084202539494	4.8751295240744e-05	0.000852158420604156	2.66555531729813	up
Pop4	0.899587722222225	11.4574659722222	11.6890235728224	4.91747201156472e-05	0.000852916436803252	2.65596750335722	up
Slc10a3	1.80672008333333	7.99668929166667	11.6885292861174	4.91855668098794e-05	0.000852916436803252	2.65572296059557	up
Mvd	1.00048261111111	10.3710933055556	11.6870922013599	4.92171184204794e-05	0.000852916436803252	2.65501191812143	up
Cd48	1.07247546666667	8.15726546111111	11.6842555405929	4.92794682039232e-05	0.000853144645642172	2.65360812516411	up
Abi2	1.05780377777778	12.3486758333333	11.679385062728	4.93867386577199e-05	0.000853798999123286	2.65119702069551	up
RGD1562997	1.32218391666667	7.34668359166667	11.6780517568024	4.9416152211408e-05	0.000853798999123286	2.65053679252471	up
Lum	3.59894016111111	9.31486203055556	11.67541152	4.94744583577046e-05	0.000853798999123286	2.64922916751393	up
RGD1307752	0.823332444444443	14.3964872777778	11.6712515222357	4.95664913306574e-05	0.000853798999123286	2.64716822519208	up
Rasa1	0.914062027777779	10.3676227916667	11.6698628141814	4.95972590713882e-05	0.000853798999123286	2.64648006352653	up
LOC498145	2.2552116	8.67621214444445	11.6567640676596	4.98885811873873e-05	0.00085600120460693	2.63998491248011	up
Ccnb2	0.995935916666668	9.385014625	11.6530851199945	4.99707652872402e-05	0.000856564096282367	2.63815930484376	up
Tlr2	5.65107750555556	10.15540328	11.6238868225525	5.06287191164912e-05	0.000862713157935036	2.62364896458271	up
Agbl3	2.15910662777778	2.94843690833333	11.6222983605486	5.0664805505723e-05	0.000862713157935036	2.62285848105146	up
Msx1	0.944338027777777	9.66372384722222	11.6201034617654	5.0714718733341e-05	0.000862713157935036	2.62176602547308	up
Nol10	3.62498712222222	5.70806368333333	11.6026439191623	5.11138302566911e-05	0.000867098741547928	2.61306835197144	up
Slc1a3	1.19831772222222	11.5301675555556	11.6006070421145	5.11606324870395e-05	0.000867098741547928	2.61205277461985	up
Zfp711	0.937495261111111	7.22928925833333	11.5974605259746	5.1233030744677e-05	0.000867098741547928	2.61048357318839	up
Large	0.858999711111112	7.84832750555556	11.5973683417649	5.12351536338633e-05	0.000867098741547928	2.61043759328101	up
Ppp1r14b	1.33996791666667	12.63311738	11.590574983634	5.13918821727956e-05	0.000868903489328933	2.60704813990703	up
LOC100365106	2.52788315555556	8.03512047777778	11.5826301251363	5.15758945011921e-05	0.000870318134155816	2.60308154956508	up
RGD1565591	1.10554416666667	14.3162058888889	11.5740652911841	5.17751370126539e-05	0.000870969340160916	2.59880226981028	up
Wdr35l	1.18111458888889	6.49659623333333	11.5723426473604	5.18153201732902e-05	0.000870969340160916	2.5979411828374	up
Rpl3l	1.31064387777778	5.07388595	11.5653813961537	5.19780764123782e-05	0.000872859333519386	2.59446015452186	up
Ccl3	5.44039563333334	5.43986284444444	11.5631746750713	5.20297960175399e-05	0.000872882854464472	2.59335621356928	up
LOC691931	1.53343097222222	9.68051595833333	11.5552765899895	5.22154037660161e-05	0.00087515034698462	2.58940330616359	up
Mis18a	2.24015831111111	5.90878320555556	11.5471555215724	5.24070663003638e-05	0.000877514844703099	2.58533588164482	up
Polr1a	2.09169518333333	6.44591599722222	11.5299709635162	5.2815374636068e-05	0.000880130522661635	2.57671925810418	up
RGD1311805	0.860193361111111	11.5402928194444	11.5161617177731	5.31462047849456e-05	0.000883918709879628	2.56978544388725	up
Lins1	1.04141108333334	10.1265418472222	11.5117046572928	5.32535043743384e-05	0.000884811419541316	2.56754565718757	up
Tlr3	2.59603912777778	6.36270005277778	11.4866733180146	5.38608774553914e-05	0.000891531146201025	2.55495010084024	up
Ppp1r10	3.04423433333334	10.1633381111111	11.470021825544	5.4269442636658e-05	0.000896582877541053	2.54655550219772	up
Ptprz1	2.42099507777778	7.4524206	11.4637825321558	5.44234717888051e-05	0.000898272088601714	2.54340681640313	up
LOC288978	3.47878532777778	6.88945436388889	11.4504911069636	5.47533183898861e-05	0.000901999823465674	2.53669334273424	up
Sgol1	1.04645055	7.50650515833333	11.4480046769033	5.48152842557404e-05	0.000902163886133139	2.53543655906928	up
Tmed5	1.29299338888889	9.46227786111111	11.4397931038739	5.502051816071e-05	0.000904223886524982	2.53128396037366	up
Oaz1	0.829740250000002	14.3727247916667	11.4388279170622	5.50447007649957e-05	0.000904223886524982	2.53079566280347	up
Ripk1	1.04882783333334	8.38061063888889	11.4338555839969	5.51694805221057e-05	0.000904363912627637	2.52827943690356	up
Cd1d1	1.48757533333333	8.50075505555555	11.4207836648234	5.54991118294317e-05	0.000906563814521019	2.52165906872886	up
Epha4	1.9605575	3.97055414444444	11.4198241539846	5.55233989118919e-05	0.000906563814521019	2.52117280988089	up
Fbxl22	1.48172352777778	9.51534134722222	11.4186566368141	5.55529679388853e-05	0.000906563814521019	2.52058108124381	up
Rbp1	1.52148952777778	13.3384034861111	11.4154688104711	5.56337987505805e-05	0.000906815781203319	2.51896508882152	up
Zfand5	0.930044472222223	11.8110399861111	11.4139263903258	5.56729582626123e-05	0.000906815781203319	2.51818302884234	up
Pde4dip	1.86705153888889	7.01152515277778	11.4093686749767	5.57888611756744e-05	0.00090785119588595	2.51587147425697	up
Tmed7	0.796690694444447	13.6802124583333	11.4061796306187	5.58701278858117e-05	0.000908321563669331	2.51425350822864	up
Asf1a	1.41761750555556	5.26661871388889	11.3915081216133	5.62458059263089e-05	0.000912718424138148	2.50680389062277	up
Tnfaip8l3	1.41564952777778	2.18669185277778	11.3820670213402	5.64891292381831e-05	0.000915810210182021	2.50200484374538	up
Ccar1	1.13481283333334	9.52035294444444	11.3657427627763	5.69127847687396e-05	0.00092009886056228	2.49369731405997	up
Rab23	1.33138203333333	6.72817503888889	11.3560824713763	5.71652576168862e-05	0.00092246113849314	2.48877534004894	up
Ccdc126	1.99683579444445	6.626825175	11.350206996073	5.73194595575794e-05	0.000923549279667509	2.48577964502624	up
Ssh3	0.980588522222223	4.94310397222222	11.3488077941939	5.73562538888689e-05	0.000923549279667509	2.48506600685595	up
Glrx5	0.771399777777781	12.2738274444444	11.3464858861682	5.74173737624885e-05	0.000923549279667509	2.48388155907803	up
Itfg1	0.86785966666667	12.4492842222222	11.3375455904947	5.76534283357809e-05	0.000925174857854572	2.47931862246262	up
Rabep1	1.20508825	12.3968233194444	11.3324576185078	5.77882790535494e-05	0.000925660915357647	2.47672017812943	up
Hspe1	0.871155111111115	14.9706145	11.3323761803029	5.77904404987797e-05	0.000925660915357647	2.47667857761643	up
Selt	0.901402222222225	13.816182	11.3189733364824	5.81474664108945e-05	0.000930520387296852	2.46982790687669	up
Cacna1c	1.02515805	2.77167540277778	11.3086463321234	5.84243321643475e-05	0.000931033434180034	2.46454372037742	up
LOC100364339	0.878423013888891	10.7080272291667	11.307321251002	5.84599698025397e-05	0.000931033434180034	2.46386533579632	up
Skp1	1.48138069444445	14.4817898472222	11.3058252385615	5.85002353844803e-05	0.000931033434180034	2.46309934360296	up
Fads3	0.848947527777779	12.32716688	11.3045965303368	5.85333308537772e-05	0.000931033434180034	2.46247013935805	up
RGD1564719	1.32994103888889	7.21852990833333	11.3042686402077	5.85421663616107e-05	0.000931033434180034	2.46230221955199	up
Commd2	0.727878944444445	13.0869170833333	11.3033479258127	5.85669848447377e-05	0.000931033434180034	2.46183067455255	up
Zfp746	0.841672000000001	11.1222452777778	11.3017941710133	5.86088954934339e-05	0.000931033434180034	2.46103482769451	up
Zbtb38	1.02440919444445	9.03840256944444	11.2880385037271	5.89814839607087e-05	0.00093519803835497	2.45398415090645	up
Ns5atp9	3.66124768333334	8.776822075	11.2632986245907	5.96586432059538e-05	0.000942530495167286	2.44128113103594	up
Zfp868	0.936459311111112	6.57884127777778	11.2516290635277	5.99812311238174e-05	0.000946764710013522	2.43527930300344	up
Cdh10	4.49568821111111	4.75933711666667	11.2355904387659	6.04279564699836e-05	0.00095040558476571	2.42701998051223	up
Cklf	3.82926986111111	8.017801125	11.2217329107151	6.0817092167234e-05	0.000952974401000807	2.41987411115697	up
Ankrd26	1.01318516666667	5.35628324444444	11.2198900871019	6.08690630258197e-05	0.000952974401000807	2.41892314701346	up
Dusp16	1.60398925555556	5.41153523333333	11.2122859800193	6.10840665718128e-05	0.000953440304037097	2.4149974581385	up
Abca7	0.821341277777779	8.90365547222222	11.1977322093421	6.14980707808642e-05	0.000958496885746317	2.40747633576948	up
Pofut1	0.933107622222223	7.19585818333333	11.1851906000698	6.18574910123727e-05	0.00096243298579498	2.40098703175383	up
Perld1	1.12219022222222	8.38548388888889	11.1818809549661	6.19527520682782e-05	0.00096243298579498	2.39927330716559	up
RGD1359634	1.18012257777778	7.58305098888889	11.1769482181834	6.20950514348345e-05	0.00096243298579498	2.3967181872588	up
Fzd1	2.39458563888889	11.7480444861111	11.1746614852712	6.21611496686138e-05	0.00096243298579498	2.39553328580464	up
Gas8	1.10724432777778	8.113118725	11.1703510576647	6.22859686092112e-05	0.000962989926438491	2.393299105	up
Csf2	2.34748483333334	9.05573902777778	11.1631577837433	6.2494925838838e-05	0.000965360176782122	2.38956872423602	up
Gipc2	2.85124721111111	5.64591553333333	11.1568858991165	6.26777921649585e-05	0.000965969778590797	2.38631416313754	up
Smyd4	1.38889673888889	6.82376048611111	11.1537343100108	6.27699195673438e-05	0.000966166632417669	2.38467805722908	up
Farsb	1.16621877777778	8.95622536111111	11.1429668835296	6.30858798133776e-05	0.000969309793731321	2.37908472328142	up
Klhl31	1.22995328888889	6.67195785555556	11.1367154687137	6.32701818399376e-05	0.000970422497239078	2.37583477868847	up
Ncoa5	1.53113069444445	5.72222573055556	11.1329121581253	6.33826201876534e-05	0.000971288261833237	2.37385662658734	up
RGD1566320	1.35555717222222	6.23289314722222	11.1303527788503	6.3458416405212e-05	0.000971591482242906	2.37252507103585	up
Cuedc2	0.867664388888891	10.7719536388889	11.1248957580286	6.36203835022138e-05	0.000972354883359386	2.36968492946502	up
Ccdc12	0.893053861111115	10.8766917361111	11.1150704215053	6.39132343837238e-05	0.00097271595516896	2.36456768174181	up
Fam40a	1.34129240833333	7.33225462361111	11.1142101272935	6.3938951601878e-05	0.00097271595516896	2.36411940206048	up
Exosc5	0.949338388888891	10.7978125555556	11.1140949353343	6.39423960201874e-05	0.00097271595516896	2.36405937547048	up
Abcb10	1.54942695	5.19912324722222	11.107101404934	6.41519236864134e-05	0.000974024100366929	2.36041385303784	up
Lyn	1.66615128333334	7.86182430277778	11.1062064723061	6.41787944151381e-05	0.000974024100366929	2.35994718182387	up
Cox6a2	1.43638966666667	10.6494673333333	11.1029291814225	6.42773097473772e-05	0.0009745033811233	2.35823787937969	up
Agk	1.36502188888889	6.31664779444444	11.0933743194544	6.45655476568464e-05	0.000974565608842963	2.3532515097183	up
Mrpl35	0.758492250000002	10.7678301527778	11.0897804157409	6.46743576376843e-05	0.000974565608842963	2.35137483501137	up
Tp53inp2	1.72516327222222	8.19059555833333	11.0887220934141	6.4706440864082e-05	0.000974565608842963	2.35082207905725	up
LOC680692	1.15167050555556	6.89537594166667	11.0867116940729	6.47674381432921e-05	0.000974565608842963	2.34977191028918	up
Kif1c	0.904742388888893	14.0447970555556	11.0767930286856	6.50693728759151e-05	0.000976307845954203	2.34458787027052	up
Klhdc5	1.05506056666667	8.22737291111111	11.0754385956125	6.51107318569657e-05	0.000976307845954203	2.34387960178028	up
Nfkb1	0.753164194444446	11.4556796527778	11.0704381931348	6.52636927497471e-05	0.00097765913482717	2.34126399550426	up
Dock1	0.914005611111112	5.1525183	11.061513152158	6.55377610038835e-05	0.000980917636008944	2.33659249831872	up
Dhrs7b	0.773048638888891	8.89180373611111	11.036004678702	6.63285796707994e-05	0.000990190939371219	2.32321978609385	up
Casp8	1.02419741666667	6.35243980833333	11.0287026870723	6.65570241054306e-05	0.000991894069722427	2.31938595130237	up
Tprn	0.939362450000001	8.45390721944444	11.0149326015867	6.69903521859999e-05	0.000996639484880395	2.31214907522068	up
Nqo1	1.28679648333333	7.22151183611111	11.0087567309226	6.71857788375274e-05	0.000997091633117951	2.30890035191964	up
Osbpl1a	1.07374536111111	8.86110606944444	11.0043501644431	6.73256291138688e-05	0.000997091633117951	2.30658121063479	up
LOC100360447	1.88680952777778	6.34506615833333	11.003096301596	6.7365485368611e-05	0.000997091633117951	2.30592113983093	up
Pelp1	1.03657580555556	11.0424982916667	11.0025853053432	6.73817362649297e-05	0.000997091633117951	2.30565211421666	up
Hint1	0.780914055555557	14.7872923611111	11.0011289457922	6.74280773140003e-05	0.000997091633117951	2.30488531083524	up
Abcc4	4.45503991111111	4.5880515	11.0007625866265	6.74397406955933e-05	0.000997091633117951	2.30469239891474	up
Pcdh11x	2.17062526111111	4.74832580833333	10.992398754189	6.77066587989931e-05	0.000999580774626497	2.30028651918033	up
Eftud2	0.831920305555558	11.1725278472222	10.9843751489517	6.79638897874762e-05	0.00100167340369019	2.2960566588021	up
Lage3	0.887381138888891	11.4017883472222	10.9816970048035	6.80500053746187e-05	0.00100209120817785	2.29464410350077	up
Bambi	1.55113616666667	11.6794423611111	10.967715949739	6.85016586668291e-05	0.00100682013083811	2.28726427281533	up
Psma4	0.756719583333337	15.1719598472222	10.966305311536	6.85474247415412e-05	0.00100682013083811	2.28651914357994	up
Slc38a1	1.07249755555556	7.46918815	10.9582494509828	6.88094767087113e-05	0.00100682013083811	2.28226199919981	up
Celf1	0.998829150000001	7.20749995277778	10.9452432038188	6.92350573635504e-05	0.00101042133097831	2.2753820945492	up
Ttc7b	1.05487738333333	6.11744763611111	10.943064357549	6.93066548762557e-05	0.00101042133097831	2.2742287401346	up
RGD1306576	0.849523083333336	9.955802625	10.9346346295878	6.95844811147697e-05	0.00101094556339883	2.26976433600571	up
Chd4	0.718874250000002	12.9637084861111	10.9325643640116	6.96529133346393e-05	0.00101094556339883	2.26866738407823	up
Mif4gd	0.82087716666667	11.3961481944444	10.9305750969183	6.97187428827983e-05	0.00101094556339883	2.2676131514241	up
LOC100366237	0.79030913888889	12.9870834861111	10.9282294760486	6.97964592263859e-05	0.00101094556339883	2.26636981523315	up
Agtr2	3.85484931666667	7.20439128611111	10.9223804880293	6.99906960180198e-05	0.00101094556339883	2.26326827989958	up
C1s	1.69168863888889	11.1756615138889	10.9212234709432	7.00291943714616e-05	0.00101094556339883	2.26265455030476	up
Kctd6	1.99710407777778	4.54231665	10.9203059118874	7.00597427872492e-05	0.00101094556339883	2.26216779222852	up
Pla2g2a	4.69929421666667	7.37362358611111	10.9188504253963	7.01082327070269e-05	0.00101094556339883	2.2613955826401	up
Zscan12	0.945552716666668	8.15926450277778	10.9159721115731	7.02042409724463e-05	0.00101148917620351	2.25986818333588	up
Erh	1.88724522222222	12.779077	10.9075329366127	7.04866300955836e-05	0.00101471499773285	2.25538751466856	up
Etv5	0.983312800000001	7.91309740555556	10.9051106983523	7.05679293586966e-05	0.00101504301043558	2.25410080984286	up
Casc4	0.850748555555557	7.03437329444444	10.90124209	7.06980032856053e-05	0.0010159346798846	2.25204518693092	up
Asb5	1.77673581111111	3.29851077222222	10.8997855143763	7.07470509771488e-05	0.0010159346798846	2.25127102690237	up
Pprc1	0.767173055555556	11.2593813888889	10.893086954075	7.09731297784861e-05	0.00101833819873234	2.24770944585657	up
Fmod	1.20873116666667	13.6785873055556	10.8851419899226	7.12423796323406e-05	0.0010202811900278	2.24348228100302	up
Spata5l1	1.29426555555556	7.00008366666667	10.8851396806803	7.12424580658847e-05	0.0010202811900278	2.24348105190266	up
Ylpm1	1.47701730555556	10.0517330694444	10.8805009912679	7.14002169919524e-05	0.0010202811900278	2.241011564	up
Stac3	3.4152756	3.00116294444444	10.8787039843063	7.14614426635023e-05	0.0010202811900278	2.24005460844367	up
Def8	1.3630568	3.70021408888889	10.8715363831578	7.17062656225764e-05	0.00102293469552207	2.23623607191678	up
Tslp	1.19240292777778	7.68677520277778	10.864043902139	7.19632426236391e-05	0.00102542290244711	2.2322417288741	up
Sfrp2	3.29549475555556	5.50468567222222	10.8630064617521	7.1998910196609e-05	0.00102542290244711	2.23168843549378	up
Gna12	0.920912283333334	6.56261836944444	10.8451988942675	7.26143999853504e-05	0.00103163760620717	2.22218285715713	up
Lrpprc	0.732207611111112	9.82963363888889	10.8435083850538	7.26731512529639e-05	0.00103163760620717	2.22127965202476	up
Fam98b	0.925689861111113	11.3777441527778	10.82161048	7.34392662844609e-05	0.00103911170655509	2.20956714966619	up
LOC306766	0.820266000000003	10.1983486111111	10.8161565189727	7.36315548957999e-05	0.00104098336004681	2.20664626794439	up
Pparg	2.26569166111111	3.96229035277778	10.8132196559267	7.37353446371737e-05	0.00104110717426537	2.20507280729107	up
Usp6nl	1.04696136666667	7.85597020555556	10.8063784836102	7.3977783119916e-05	0.00104247977561428	2.20140588883525	up
Dhx38	0.781947833333334	12.3292390833333	10.8027293575634	7.41074854188947e-05	0.00104345986165712	2.19944897085097	up
Srek1ip1	0.933792	10.9832566111111	10.7946175659695	7.43967668998637e-05	0.00104399407500585	2.19509646375762	up
Serp1	0.851539416666671	12.7062527361111	10.7940572266521	7.44167987118948e-05	0.00104399407500585	2.19479568302259	up
Phlda1	1.87048222222222	11.7988651944444	10.7938066390659	7.44257591318867e-05	0.00104399407500585	2.19466116670989	up
B2m	0.941149333333336	15.3535206666667	10.7918961024206	7.44941172128878e-05	0.00104399407500585	2.19363548006556	up
Zcrb1	0.701064722222226	11.6696683611111	10.7877201135123	7.46437897862078e-05	0.00104507330219641	2.19139292871718	up
Mkks	3.5865727	3.93579666666667	10.778198765725	7.49863733536341e-05	0.00104733383137318	2.18627658125085	up
Foxq1	1.14597125	6.35046796944444	10.7712272073783	7.52383890229028e-05	0.00104810716117255	2.18252748164951	up
Mms22l	2.47991563888889	7.66922854166667	10.7633166827724	7.55255569152973e-05	0.001049793137668	2.17827046552543	up
Nop16	0.720733861111113	13.4665160972222	10.749330097096	7.60364641655878e-05	0.00105177908517287	2.17073590943427	up
Trib1	1.02703154444444	8.40221083888889	10.7484846939467	7.60674756395056e-05	0.00105177908517287	2.17028017485916	up
Slc26a7	5.00838744444445	3.99588638333333	10.7444245060131	7.62166211335787e-05	0.00105249613554246	2.16809093049489	up
Mbd3	0.824976138888891	11.3121181527778	10.7407484898633	7.63519518224967e-05	0.00105249613554246	2.16610811082257	up
LOC497978	1.59028271666667	7.42772180833333	10.7341494796661	7.65956019497194e-05	0.00105249613554246	2.16254692912995	up
Ccdc80	1.14599658333333	15.48610563	10.7306725903629	7.67243448246747e-05	0.00105249613554246	2.16066972410869	up
Zscan21	0.796449683333335	6.95757695277778	10.7280504603038	7.6821606158913e-05	0.00105249613554246	2.15925360591136	up
Lpar1	0.804843472222221	12.0040732361111	10.7269181048334	7.68636529443071e-05	0.00105249613554246	2.15864195353691	up
Ptprd	1.1693525	12.5581029722222	10.7220997805984	7.70428710359739e-05	0.00105399265288725	2.15603856281764	up
Mcl1	0.704663638888889	11.0789907361111	10.7204046872509	7.7106037236686e-05	0.00105402555393601	2.15512240583427	up
Polr2f	0.984520000000003	11.0302397222222	10.7030837675608	7.77549956672063e-05	0.00106122416195045	2.14575249182848	up
Ppp1r8	1.11032572777778	8.07619446944445	10.6955547367682	7.80390888598054e-05	0.00106366306180155	2.14167482787819	up
Ube2d1	0.852614000000002	9.36431375	10.6950989721832	7.80563254553166e-05	0.00106366306180155	2.1414278965712	up
Kcnj8	1.79977809444445	4.44383604722222	10.6933840756034	7.81212214558012e-05	0.00106371179638445	2.14049867796564	up
Mgst1	2.21399413888889	6.50828531944444	10.6912708674895	7.82012780023915e-05	0.00106396672118234	2.1393534274098	up
Pard6a	1.0166756	7.67366261666667	10.6786071849281	7.86830574702951e-05	0.00106687986037594	2.13248558143839	up
RGD1308396	1.15765388888889	9.35456544444444	10.6783708794001	7.86920806969411e-05	0.00106687986037594	2.13235734887084	up
Mrps17	0.71952513888889	12.5789624861111	10.6761689268966	7.87762199465172e-05	0.00106687986037594	2.13116230923524	up
Gpaa1	1.32514278333333	8.16921366388889	10.6735034910338	7.88782112730872e-05	0.00106687986037594	2.12971539685079	up
Ift27	1.09769363888889	12.4390504861111	10.6731724672252	7.88908885585375e-05	0.00106687986037594	2.12953567761209	up
Rbmx	1.25352855555556	7.62840927777778	10.6727411310205	7.89074111294366e-05	0.00106687986037594	2.12930148841383	up
LOC684871	0.952120505555556	7.049858875	10.6645776796468	7.92208865689863e-05	0.00106833037331128	2.12486743660656	up
Rho	2.65547805555556	3.52329562777778	10.6632016323641	7.9273870962998e-05	0.00106833037331128	2.12411968788579	up
Egr2	1.53725011111111	9.47836455555556	10.6624874780557	7.93013857687672e-05	0.00106833037331128	2.12373157576997	up
Clcf1	1.69196713888889	5.81336639166667	10.6619364899088	7.93226218265366e-05	0.00106833037331128	2.12343211956651	up
Cdkn2b	2.74622318888889	5.21089017777778	10.6591506376887	7.94300961116787e-05	0.00106894792649286	2.12191780011967	up
Poglut1	1.84785186666667	7.86690845555556	10.6541849043237	7.96220928352719e-05	0.00106983316094962	2.11921756447718	up
Angpt1	1.50217988888889	9.12190427777778	10.6488843078852	7.9827640321342e-05	0.00106983316094962	2.11633384216174	up
Ctsh	1.15769069444445	11.6405287083333	10.6471985780892	7.9893140809828e-05	0.00106983316094962	2.11541643972447	up
Atrx	3.04690066666667	6.29556786111111	10.6469973470284	7.99009640455288e-05	0.00106983316094962	2.11530691664802	up
Sae1	0.863652750000001	9.02171465277778	10.6466530847014	7.9914349982993e-05	0.00106983316094962	2.11511954179573	up
Rhpn1	1.63841828888889	5.68990298888889	10.6434582454841	8.00387008701153e-05	0.00106983316094962	2.11338036637332	up
Ppil1	0.792255722222223	9.74318308333333	10.6431444277607	8.00509277058056e-05	0.00106983316094962	2.11320950503367	up
RGD1560958	3.58494177222222	3.32403956944444	10.6396891052345	8.0185698124701e-05	0.00107080931899091	2.11132788362864	up
Traip	1.53452773333334	5.84064571666667	10.6324565873992	8.04686593550249e-05	0.00107130133043993	2.1073873734943	up
Arpc5l	1.53659347222222	14.2981092083333	10.6318169736291	8.04937398282063e-05	0.00107130133043993	2.10703876153914	up
Zcchc9	0.716896888888888	11.8860337777778	10.6291517749821	8.05983465092891e-05	0.00107130133043993	2.1055859078201	up
Pkig	1.6062506	7.66971678333333	10.6291182576439	8.05996630542395e-05	0.00107130133043993	2.10556763451007	up
Chaf1a	1.25799932777778	7.70324339166667	10.6281437368275	8.06379528413869e-05	0.00107130133043993	2.10503631041148	up
Cldn9	3.00388786111112	14.27371763	10.627714070491	8.06548416184095e-05	0.00107130133043993	2.10480203400764	up
Gpm6b	1.57204127777778	11.0977529722222	10.6194987574136	8.09785614985958e-05	0.00107477819917073	2.10032078727482	up
RGD1359616	0.785843055555559	10.5669865833333	10.6064635303956	8.14953536628748e-05	0.00107998464475927	2.093203248	up
Kcna4	2.09179933888889	2.48029646388889	10.5997617679227	8.17625621071003e-05	0.00108269859913883	2.08954050897486	up
Mknk1	1.86969992777778	5.83562838055556	10.5902872716289	8.21420860457123e-05	0.00108606613310592	2.08435840954043	up
Arsk	1.17334521666667	7.17706270277778	10.5838719650416	8.24002450511707e-05	0.00108864969604163	2.08084689916788	up
Chaf1b	1.66242794444445	10.4214033055556	10.5578775773637	8.34561167589244e-05	0.00110008606186707	2.06659661130947	up
Acyp1	0.852251611111112	9.89712519444445	10.5556520950221	8.35472524446167e-05	0.00110045116792465	2.06537495337179	up
Iah1	0.932123500000003	10.8532055833333	10.5497855662855	8.37880548685397e-05	0.00110278557496552	2.06215333906794	up
RGD1310495	1.679357	5.76323708333333	10.5479450414699	8.3863770976947e-05	0.00110294528820099	2.06114224170492	up
Akt1	1.49840458333334	10.19127638	10.543243864929	8.40575355954473e-05	0.00110402675465964	2.05855883474863	up
Cdh11	1.54624988888889	8.62955372222222	10.542862214052	8.40732889205845e-05	0.00110402675465964	2.05834905797422	up
LOC100361188	2.38523125	7.10224158055555	10.5331113499312	8.44769551398678e-05	0.00110765059774096	2.05298685321527	up
Znhit2	1.65603780555556	12.2441479027778	10.5178500625069	8.51133335038621e-05	0.00111346983129072	2.04458436326765	up
Pycr2	0.807116055555557	9.04170869444444	10.5100070830342	8.54425725105741e-05	0.00111525380386827	2.04026146197844	up
Nol12	1.16394780555556	11.5368237916667	10.4711076243433	8.70978634071986e-05	0.0011309031710514	2.01877300796334	up
Vcan	1.85655805555556	9.34334563888889	10.4643909165903	8.73874889455262e-05	0.00113127669458063	2.01505455161605	up
Ranbp1	1.4482935	12.3339946944444	10.4571879622665	8.76993427195571e-05	0.0011334987422492	2.01106425176858	up
Ngrn	1.13260752777778	9.71199809722222	10.4528644438138	8.7887159999687e-05	0.0011334987422492	2.00866778571471	up
Ttpal	1.64434504444445	4.90260714444444	10.4514518649392	8.79486262496668e-05	0.0011334987422492	2.00788459832311	up
Kntc1	1.28780991666667	8.82189154166667	10.4502852732066	8.79994269093036e-05	0.0011334987422492	2.00723771583078	up
Ankrd13a	0.872356750000002	8.82634154166667	10.4498926152086	8.80165334530275e-05	0.0011334987422492	2.00701996826426	up
Serpine2	2.01708542777778	7.72271234166667	10.4392023709794	8.8483772956106e-05	0.00113867063017031	2.00108857701996	up
Keap1	1.02916972777778	8.58976338611111	10.4375089545098	8.85580549770207e-05	0.00113870233388975	2.0001484428494	up
Cox17	0.824986888888891	13.9178945833333	10.4353408919107	8.86532646593307e-05	0.00113870233388975	1.99894457704164	up
Slc3a1	1.94608914444445	2.38404043333333	10.4346605968217	8.86831644137347e-05	0.00113870233388975	1.99856677633711	up
Srp9	0.924977388888892	12.3976538055556	10.4301465799622	8.88818617633061e-05	0.00114040950888171	1.99605930186487	up
Ftsj2	1.42102005	6.39179633055556	10.4217164249264	8.9254344687108e-05	0.00114423399714315	1.99137356489818	up
Exosc2	0.85838822777778	7.02612718055556	10.4204184167393	8.93118598104467e-05	0.00114423399714315	1.99065175641108	up
Bace1	0.970704305555557	5.54186771388889	10.4121409647239	8.96796644597708e-05	0.00114801882840772	1.98604664274102	up
Timm8a1	0.81398327777778	11.6927524166667	10.4082867548825	8.98515329079373e-05	0.00114801882840772	1.98390112863484	up
Abcc3	0.793217283333335	7.58620694166667	10.4069003461668	8.99134510279413e-05	0.00114801882840772	1.98312916590412	up
RGD1566052	0.694102166666668	10.1257923333333	10.4053575869287	8.99824109610317e-05	0.00114801882840772	1.9822700254617	up
Shroom2	0.774418755555557	7.40857703333333	10.4048668729185	9.00043584847236e-05	0.00114801882840772	1.98199672725471	up
Gatad2a	1.34629724444445	7.45712390555556	10.3970226440669	9.0356054285399e-05	0.00115053788509548	1.97762621762595	up
Tbc1d1	1.15854046111111	5.03835544722222	10.394316894669	9.04777416900659e-05	0.00115053788509548	1.976117913	up
Zadh2	1.63631613888889	9.325041875	10.3925488298632	9.05573622589258e-05	0.00115053788509548	1.97513210403446	up
Entpd6	0.901271611111112	9.91443630555556	10.392274061516	9.05697432001329e-05	0.00115053788509548	1.9749788881206	up
Meox2	0.976403277777778	8.77037552777778	10.3916071733681	9.05998011783261e-05	0.00115053788509548	1.97460700215708	up
Gnpnat1	1.58505741666667	9.94289540277778	10.3822463896291	9.10229524859935e-05	0.00115415092118473	1.96938450856915	up
Ankrd49	1.22136682777778	8.01373414166667	10.3667529707032	9.17284526120274e-05	0.0011587798351748	1.96073022660736	up
Lypla1	1.10360686111111	10.1408010416667	10.3598667399324	9.20440861068976e-05	0.00115978941564618	1.95687959392739	up
Itgb5	1.84567692777778	8.85008070277778	10.359438456389	9.20637588830799e-05	0.00115978941564618	1.95664002277026	up
Whsc1	0.946109972222225	9.63485406944444	10.3555110025418	9.22443936127684e-05	0.00116122169521095	1.95444264286777	up
RGD1560277	3.08305496111111	3.37720226388889	10.3515879808862	9.24252412556651e-05	0.00116265457582453	1.95224691433795	up
Cct8	1.01483561111111	8.85083280555556	10.3487325309817	9.25571373930799e-05	0.00116347004518678	1.95064818841192	up
Arsi	2.31293975	9.59281976388889	10.3465637163328	9.26574652603089e-05	0.00116388779860288	1.94943360642562	up
Ctsc	1.80063021111111	8.88659045	10.3426484422903	9.28389075653057e-05	0.00116448049857943	1.94724032860306	up
Cdk5rap1	0.76776552777778	9.57598956944445	10.3343466685263	9.3225015634146e-05	0.00116847857384793	1.94258706509191	up
Zfp286a	2.59867835555556	2.92521151111111	10.3199873900597	9.38973257441963e-05	0.00117520700554442	1.93452969833796	up
Tshz1	1.46672613333333	6.55515132777778	10.3174285352033	9.40177313525386e-05	0.00117586559897079	1.9330926876492	up
Ranbp6	1.02417401111111	7.35394068333333	10.3158542400151	9.40918993373958e-05	0.00117594537305894	1.93220841336215	up
Tmem119	1.83496537222222	7.35941508055556	10.3008511561444	9.48021902612139e-05	0.00117973755152769	1.92377451405915	up
Cycs	1.36236655555556	13.3112369166667	10.2898376089449	9.5327624561646e-05	0.00118467896123169	1.91757553766603	up
Cutc	1.37757331666667	7.67744748055556	10.2882146049695	9.54053443731294e-05	0.00118467896123169	1.91666147252236	up
Riok1	0.749155583333335	10.3060286805556	10.2702289085016	9.62716281285731e-05	0.00119202279310946	1.90652245036413	up
Mgat2	1.01209147222223	9.09602284722222	10.2674683365069	9.640540978721e-05	0.00119282784848697	1.90496468125509	up
Chmp4b	0.803055666666667	11.5364750833333	10.2558028667012	9.69731589971122e-05	0.00119665315927539	1.89837735576258	up
Agpat5	0.743620500000002	8.55704013888889	10.2500719286086	9.72535207928237e-05	0.00119725572068163	1.89513845262866	up
Adcy4	1.78533606666667	5.25450757777778	10.2494971175795	9.72816936036062e-05	0.00119725572068163	1.8948134926956	up
Fam213a	0.760868291666668	9.29907079861111	10.2418855835594	9.76556599086668e-05	0.00119767183726858	1.8905087323758	up
Exoc3	0.805824555555558	10.6135947222222	10.2392314675108	9.77864584905895e-05	0.00119767183726858	1.88900693106096	up
Sssca1	1.17048149444445	6.41803825833333	10.2382974852837	9.78325355052501e-05	0.00119767183726858	1.88847835605005	up
Atrn	2.37521730555556	11.4207212083333	10.2318391802839	9.81518494922529e-05	0.00119921973195093	1.88482205423457	up
Pafah1b1	1.20010046666667	7.56797571111111	10.2294300095206	9.82712787533016e-05	0.00119921973195093	1.88345754150403	up
Ncapd2	0.936742250000002	8.85241390277778	10.2288122647035	9.83019296263989e-05	0.00119921973195093	1.88310761019548	up
Pcdhb20	2.10496781111111	4.93222649444444	10.2287578025694	9.83046324340939e-05	0.00119921973195093	1.88307675825467	up
Fkbp5	2.64739337222223	6.23835723611111	10.2145883881742	9.90108039383809e-05	0.00120360225362235	1.87504447270252	up
Kitlg	2.75526569444445	8.22167615277778	10.2065712609741	9.94130044981553e-05	0.00120605887709735	1.87049487322665	up
Prrc2a	1.05719097222222	8.29061951388889	10.2052020072348	9.94818889148643e-05	0.00120605887709735	1.86971748839943	up
RGD1303130	0.965096472222225	14.0064518194444	10.2037385282637	9.95555757485244e-05	0.00120605887709735	1.86888649360786	up
Bccip	0.785478138888889	9.38581084722222	10.1969649105283	9.98974685675622e-05	0.00120929615299477	1.86503875011224	up
Rbx1	1.05571730555556	13.8033106805556	10.1907643147111	0.000100211650940308	0.00121140871697667	1.86151429179146	up
Stk35	1.04347008888889	7.76316273333333	10.1696804991277	0.000101288698699932	0.00121913361475805	1.8495142193654	up
Atic	0.773333138888889	11.0047411527778	10.1686316314428	0.00010134263402785	0.00121913361475805	1.84891660296265	up
Setd8	0.970385833333334	9.50138775	10.1623546689172	0.000101666118222456	0.00122217751407133	1.84533888512217	up
Bnip2	1.37354808333333	10.7251850972222	10.160611987511	0.000101756143044371	0.00122241261315146	1.84434521102316	up
RGD1560171	4.75497396111111	4.19037204722222	10.1533280990646	0.000102133437214098	0.00122609601062488	1.84019012491326	up
Dph5	1.35845630555556	11.8778153472222	10.1453242828798	0.000102549923094008	0.00122939427499084	1.83562095775385	up
Romo1	0.912558555555557	13.6889174444444	10.1419347118445	0.000102726904935394	0.00123066548336621	1.83368486734994	up
LOC690079	1.65566355277778	2.21941012083333	10.1383570394854	0.000102914098400205	0.00123205718768003	1.83164064159154	up
RGD1307983	1.20942765555556	6.69357803333333	10.1343699748624	0.000103123185663678	0.00123370889772953	1.82936165567557	up
Tfg	0.760092999999999	14.1316861111111	10.1228410872995	0.000103730596064237	0.00124012036521456	1.82276681587207	up
Ccnc	2.66711518333333	5.83902534722222	10.120289453641	0.00010386559992932	0.00124087917491316	1.82130620901966	up
Dpm2	0.841784194444449	13.4481211527778	10.1161114625465	0.000104087099260259	0.00124096145076819	1.81891385694972	up
Sgcg	1.75355350555556	8.86317455277778	10.1145504629825	0.000104169999472313	0.00124103714512308	1.8180197654502	up
Pigs	0.755445294444445	8.05044854722222	10.1107971232794	0.000104369646891806	0.00124119864734594	1.81586941280611	up
RGD1564541	0.965432855555557	7.58048841666667	10.1103549010471	0.000104393199197425	0.00124119864734594	1.81561600422738	up
Sytl4	2.47179426111111	4.42597913055556	10.1065964008579	0.000104593625836146	0.00124195106150428	1.81346181240868	up
Ccl20	2.76208561111111	11.0637343055556	10.106029560422	0.000104623892590666	0.00124195106150428	1.8131368580845	up
Pawr	0.88504738888889	8.53625380555556	10.0927853999373	0.000105334015035792	0.00124725539851597	1.80553921505591	up
Panx1	0.992745750000001	9.41249954166667	10.0862299102879	0.000105687604172514	0.00125058858770846	1.80177495446256	up
Smarcad1	1.53649397222222	6.38785079722222	10.0805305066316	0.000105996153660657	0.00125338464727431	1.79850031018452	up
RGD1311463	1.60790188888889	9.87738691666667	10.0787671960375	0.000106091828956718	0.00125366141479032	1.79748681426598	up
Wfdc2	2.21254197222222	9.31847501388889	10.0720552962446	0.000106456940336526	0.00125488758901342	1.79362742403651	up
RGD1559904	0.976489416666668	10.4295175694444	10.0720068357718	0.000106459581843707	0.00125488758901342	1.79359954970238	up
Dcbld1	1.59733041666667	5.84386620833333	10.0644368069269	0.000106873161627898	0.00125690083712484	1.78924366564007	up
Nup93	1.03333508333333	10.5299264027778	10.0596365453587	0.000107136398236734	0.00125829052147098	1.78647986542776	up
Ano6	1.01348775555556	7.63235903888889	10.0511163823634	0.000107605508525132	0.00126294503138395	1.78157109242772	up
Nfkbiz	0.918614150000001	7.46248453611111	10.0497971277214	0.000107678361118558	0.00126294559183478	1.78081065586345	up
Brp44l	0.734546833333334	13.4445461388889	10.0477812782735	0.000107789793607434	0.00126339834439741	1.77964850255195	up
Ywhah	0.76699802777778	11.7635995138889	10.0455804204888	0.000107911608042285	0.00126397208960805	1.77837942824825	up
LOC100360577	1.13971202777778	10.9793741527778	10.0357239441638	0.000108459142031201	0.00126952816249341	1.77269255627884	up
Sh3bgrl2	2.95340727777778	4.8628665	10.0289500243466	0.000108837334065612	0.00127198409883991	1.76878103239763	up
Mtch2	0.694337694444446	14.5564592638889	10.0279430203377	0.000108893688131762	0.00127198409883991	1.76819932726274	up
Nrp1	1.28233678888889	7.10908647777778	10.0254883001358	0.000109031203401948	0.00127198409883991	1.76678109466601	up
Atrip	0.870810333333334	10.0841809444444	10.0252474887498	0.000109044704842687	0.00127198409883991	1.76664194571802	up
Brd9	1.43561446666667	5.00636696111111	10.0227964065216	0.000109182240339692	0.00127198409883991	1.76522544054273	up
mrpl11	1.17507474444445	8.46959179444444	10.0206144121371	0.00010930484854442	0.00127255785751682	1.7639641571721	up
Giot1	0.818456700000002	8.03613873333333	10.0182391371364	0.000109438501621678	0.00127291113475333	1.76259084238987	up
RGD1565672	1.22730525	9.42461365277778	10.0168691075047	0.000109515678550179	0.00127291113475333	1.76179858552308	up
Cth	2.87308154444445	6.82151790555556	10.0146266996754	0.000109642136825948	0.00127291113475333	1.76050162222774	up
Myo10	0.808683499999999	8.15429519444444	10.0145590529791	0.000109645954361256	0.00127291113475333	1.76046249230964	up
Ripk3	1.24863658333333	11.7402647083333	10.0124276736181	0.000109766315570095	0.00127291113475333	1.75922947263994	up
Nr2f2	0.829576916666669	10.3314480416667	10.0122656986997	0.000109775468818296	0.00127291113475333	1.75913575832546	up
Wasf1	1.86139948333334	4.62319155277778	10.0075466764033	0.000110042536862165	0.001274778405095	1.7564048047487	up
Hnrpd	0.756096416666667	10.8837975972222	9.99592207407101	0.000110703687521096	0.00127939831274381	1.7496721060621	up
Atp2c1	0.700772944444445	9.54546880555556	9.99456828310817	0.000110780988073801	0.0012794392810361	1.74888752157324	up
Fkrp	1.36568511666667	8.49323905277778	9.99162402287024	0.000110949322773112	0.00127967945621355	1.747180826	up
Arid4a	1.07932608888889	5.59073906666667	9.98602924209653	0.000111270028216416	0.00128230689914686	1.74393634399126	up
Sp2	1.45337331666667	2.10274746388889	9.98504335600415	0.000111326654431514	0.00128230689914686	1.74336443146974	up
Nagpa	2.59375656666667	5.21167803888889	9.98378660877297	0.000111398887243576	0.00128230689914686	1.74263531195743	up
Hnrnpm	1.17506775	13.6128503472222	9.98248003399121	0.000111474042433668	0.0012823210968812	1.7418771886821	up
Cab39	0.720957305555557	13.2919745138889	9.97990448359946	0.000111622364903327	0.00128268603107871	1.74038247305149	up
Zfp646	1.23829836111111	5.32852329722222	9.9747831112144	0.000111917988495767	0.0012846016088152	1.73740916842731	up
Aak1	0.962088983333333	1.95359016944444	9.97001746374311	0.000112193906366976	0.00128548724818226	1.73464103923159	up
Mrpl22	0.715437944444447	11.8075966388889	9.96871427038007	0.000112269497014482	0.00128550426713546	1.73388385234132	up
Amd1	1.19677561111111	12.3119850277778	9.95955332708274	0.000112802564801806	0.00129075599710879	1.72855837803904	up
Ndufc2	0.714121166666671	14.1500724722222	9.95628346266145	0.000112993556501677	0.00129208913950863	1.72665636347145	up
Ifit2	4.03040488333334	4.77084358055556	9.9544513085897	0.00011310073836915	0.0012924627855663	1.72559036815799	up
Cep89	0.979829877777779	7.72915381111111	9.93260122002549	0.000114388245682171	0.0013011756707204	1.71286255443287	up
Zfp347	0.917151277777779	8.86893977777778	9.92457667717765	0.000114865413617232	0.00130341061035741	1.70818131215521	up
Ube2n	0.849599777777783	13.0122958333333	9.92398341433765	0.000114900784038831	0.00130341061035741	1.70783507571603	up
Nup188	0.982888233333334	7.94650924444444	9.91940317866285	0.000115174290280774	0.0013049773666357	1.70516130330278	up
Cxxc4	1.86946741111111	2.29183135	9.91815339888986	0.00011524905318994	0.0013049773666357	1.70443151787831	up
Kras	0.926982583333335	12.8077829861111	9.91047529691562	0.000115709619139382	0.00130871802907824	1.69994605585409	up
Prrx1	0.765827416666669	14.5435744861111	9.90345773669787	0.00011613245839802	0.00131100002544059	1.69584349576323	up
Rhoj	1.153246	9.09341783333333	9.90302123903503	0.000116158819340646	0.00131100002544059	1.69558821928642	up
LOC683519	0.947379194444446	8.80938093055556	9.88986882601139	0.000116956431718627	0.00131828669332231	1.68789113393713	up
Pcdha4	2.16914114444445	4.69582042777778	9.88240610468983	0.000117411865054243	0.0013222745166403	1.68351932489781	up
Man1a1	0.991967377777779	7.16976483888889	9.88157564001651	0.000117462675398783	0.0013222745166403	1.68303262253554	up
LOC691543	0.826090444444446	9.09970777777778	9.87917899539121	0.00011760945452393	0.00132306822803283	1.68162781979069	up
Nol9	0.807839038888891	7.92793053611111	9.86323694153903	0.000118591314505965	0.0013323857077299	1.67227482614359	up
Slc35b4	1.82754476666667	8.27299978333333	9.85462017602275	0.000119126029723656	0.00133666186133005	1.6672133245297	up
Galnt1	2.29235895	7.06784091944444	9.84004417305569	0.000120037019305253	0.00134508772782341	1.65864149839831	up
Nat5	0.804168694444446	10.0095364583333	9.83440476942527	0.000120391675535571	0.00134633761025519	1.65532175940792	up
Omd	3.56970281111111	5.23416036666667	9.83345801380166	0.00012045133681208	0.00134633761025519	1.65476425189596	up
Npl	1.85286068333334	6.36898236944444	9.83341536886368	0.000120454024967779	0.00134633761025519	1.65473913871863	up
Kalrn	4.41232819444445	4.31076286388889	9.81800665188782	0.000121429962547761	0.00135404205825953	1.64565812824463	up
Nubp1	1.15847533333333	10.3851964166667	9.80901874328428	0.000122003523008741	0.00135748570455862	1.64035474349321	up
Cntln	1.57095888888889	6.08012405555556	9.80664218441559	0.000122155714810399	0.00135748570455862	1.63895164358849	up
Slc7a11	4.40696540555556	4.24773180833333	9.78865639634414	0.000123314772317445	0.00136511892494621	1.62832221839119	up
LOC682404	0.782689888888889	8.79301758333333	9.784239328	0.000123601397327794	0.00136593943004644	1.62570885987097	up
B3gnt2	1.48416596666667	8.45064485	9.78357526687586	0.000123644556207287	0.00136593943004644	1.62531586870897	up
Mdh2	1.03979622222222	11.2555857222222	9.78266325118811	0.000123703859145845	0.00136593943004644	1.62477609559763	up
Dhx30	0.734065861111113	11.4598559305556	9.77777009912929	0.000124022603640451	0.00136771780378316	1.62187926349825	up
E2f8	3.63574482222222	6.55700192222222	9.77161836660613	0.000124424705354098	0.00137040975477939	1.61823532347614	up
H2afx	2.56081525	7.957908125	9.76107052306199	0.000125117729752649	0.00137716831092589	1.61198216777963	up
Tnfsf4	2.20513271666667	2.58606124166667	9.75642990556719	0.000125424069927521	0.00137725697994732	1.60922895036006	up
Vps25	1.70120025	10.0545699583333	9.75447046957238	0.000125553682698914	0.00137725697994732	1.60806605961487	up
Rbm10	0.788936944444445	11.7254735833333	9.7543187696279	0.000125563723917468	0.00137725697994732	1.60797601887952	up
Zdhhc23	1.71407581111111	5.43822472222222	9.75373833057919	0.000125602152664821	0.00137725697994732	1.6076314896204	up
Tp53rk	1.07182486111111	9.25818854166667	9.75023006002175	0.000125834717215661	0.00137817272144866	1.60554867198839	up
3-Mar	1.75534766111111	8.18385228055556	9.74768939542959	0.000126003455134465	0.00137817272144866	1.60403985450045	up
B4galnt1	1.07401744444445	9.41539519444444	9.74458782595574	0.000126209806460004	0.00137955986935204	1.60219741473338	up
Cenpf	1.11881704444445	8.36067525555556	9.73274192095818	0.000127001597121915	0.00138534721047769	1.59515527775558	up
Ifi44	0.871760550000002	7.91836075277778	9.72005852605808	0.00012785585311452	0.00139002680890202	1.58760601687732	up
Gpd2	0.992933805555558	9.00361940277778	9.71957495413156	0.000127888556350241	0.00139002680890202	1.58731800124115	up
Adra1d	1.08841786111111	11.0197336805556	9.704051502	0.000128943631402673	0.0013962454269302	1.57806481371477	up
Wdr26	0.972406388888891	10.7704041388889	9.70126042835565	0.00012913441529728	0.00139743899074355	1.57639958986423	up
Dfnb31	1.70866113888889	6.84465743055556	9.68897170749267	0.000129978370886478	0.00140307081503904	1.56906228982389	up
RGD1309077	1.40834356666667	6.86710842777778	9.67024483013268	0.000131276993160163	0.00141274067197114	1.55786351395745	up
Mmp17	1.17371993888889	2.172269725	9.66668330834489	0.000131525692352187	0.00141274067197114	1.55573132073921	up
Zfp521	1.01160508888889	6.60838925	9.6627330025172	0.000131802188697029	0.0014146427917619	1.55336548001566	up
Hmgn3	0.723971833333338	11.8852364722222	9.66087234297523	0.000131932659906756	0.0014146427917619	1.55225080451159	up
Spag5	0.760144666666669	10.2105793888889	9.6583287749076	0.000132111263195122	0.00141465066829987	1.55072667806348	up
Hexa	0.867560888888892	10.4639596666667	9.64703443093708	0.000132907768492485	0.0014210375155132	1.5439543078999	up
RGD1309594	0.915973305555556	8.77292198611111	9.62675036200884	0.000134352479873255	0.00143070133109966	1.53177214128456	up
Pafah1b2	0.821982000000003	12.0952316111111	9.62516836314222	0.000134465930593365	0.00143103098037001	1.53082098148231	up
Stim2	1.25416760555556	7.38386454722222	9.62314063633773	0.000134611510863128	0.00143170194907583	1.52960161092927	up
Dbi	1.25425625	13.6441320694444	9.62146945207078	0.000134731632605044	0.0014321014894606	1.52859645948925	up
Klf1	1.30402868888889	5.60857745	9.61852325232673	0.000134943707400675	0.0014326000564746	1.52682402434631	up
Slc38a6	1.38973102222222	7.18902029444444	9.61728182184422	0.000135033186226818	0.00143267319967989	1.52607702162699	up
Zfp637	0.895260861111112	8.84510920833333	9.61360549260097	0.000135298575362356	0.00143446557931988	1.52386432545432	up
Crcp	0.774553166666669	9.21583269444444	9.61265199030649	0.000135367507542897	0.00143446557931988	1.52329030093371	up
Cdk4	0.709626111111114	12.4243130277778	9.60784590573785	0.000135715586540926	0.00143665414464984	1.52039611663861	up
Fbn2	1.52390308333334	11.1743148472222	9.5981953454092	0.000136417709540454	0.00144186593626398	1.51458039173215	up
Timp2	0.734201666666669	17.4101202222222	9.59732201568491	0.000136481458888883	0.00144186593626398	1.51405381695166	up
Dcn	4.30902541666667	6.93166068055556	9.59194860329797	0.000136874467049592	0.00144448112559014	1.51081289284809	up
Cd22	1.04450458333333	2.00516535277778	9.59006190674776	0.000137012774537675	0.001444839270459	1.50967453228716	up
Aldh16a1	0.966590094444447	8.38695086944444	9.58526007616116	0.000137365523093124	0.0014469073944652	1.50677631303415	up
Lekr1	1.44690232222222	5.02246481666667	9.58512159200998	0.000137375712151045	0.0014469073944652	1.50669270793201	up
RGD1560873	0.992949138888889	8.11462573611111	9.57925462142708	0.000137808195894537	0.00144790878208643	1.503149649	up
Rtcd1	0.820779305555558	12.6709940138889	9.57817269061687	0.000137888125209361	0.00144790878208643	1.50249604308502	up
Diexf	1.10390588333333	7.444662175	9.57704036269607	0.000137971836091377	0.00144791133737273	1.50181191472764	up
Clcn3	0.727713000000002	9.59253911111111	9.56001303365645	0.0001392378707003	0.00145855032792156	1.49151492036521	up
Zmat4	0.892279888888889	1.84543231111111	9.55657094989339	0.000139495457726312	0.0014594415212518	1.48943122250126	up
Kazald1	1.47337122222222	11.5842611666667	9.55549799845669	0.000139575866191962	0.0014594415212518	1.488781553	up
Ankh	0.938189722222223	8.60272691666667	9.55438310353894	0.000139659475717876	0.0014594415212518	1.4881064118856	up
Fbxw5	0.788367777777779	10.7236055	9.54062419128573	0.000140696164958685	0.00146850563991474	1.47976822631374	up
Nek2	1.66545994444445	5.01561447222222	9.53740050861764	0.000140940365997939	0.00146868037627548	1.47781292781119	up
Tmem184c	0.701826638888892	11.7753590694444	9.53647694285074	0.000141010419974444	0.00146868037627548	1.47725262884496	up
Scn2a1	2.03013746666667	4.44667528333333	9.53564956166668	0.000141073212971611	0.00146868037627548	1.47675063759392	up
Asna1	1.1853795	8.81418947222222	9.53481965977766	0.00014113623031367	0.00146868037627548	1.47624707470472	up
Slc12a2	1.10432186666667	8.40440703888889	9.51603361253894	0.000142571616535077	0.00148027982335565	1.4648368518243	up
Mcoln1	0.897081527777781	11.3170802361111	9.51361790146407	0.00014275743692961	0.00148110840814471	1.46336802546982	up
Adam17	0.967748194444446	8.77921954166667	9.51030828048256	0.000143012480947442	0.00148198178434604	1.46135508999331	up
Rap1b	0.965720694444446	11.6363099305556	9.49788670861411	0.000143974496521545	0.00149017040045301	1.45379416614756	up
G6pd	1.04560411111112	13.5836883055556	9.49362947109415	0.000144305957233836	0.00149224553091592	1.45120062050264	up
Gnb3	1.22229028333333	5.82638884722222	9.49006045283994	0.000144584526146758	0.00149228151657487	1.44902547951552	up
RGD1306717	1.02164209444445	8.558631425	9.48975251309132	0.000144608591074097	0.00149228151657487	1.44883776842904	up
Adrb1	1.26909676111111	6.34816693611111	9.481442068	0.000145259819514814	0.00149753757681882	1.44376974466013	up
Palmd	0.908907961111113	7.01094971388889	9.47558868972235	0.000145720576216554	0.00149870843730106	1.44019756218371	up
Adamts5	2.55874035555556	7.90288587777778	9.47038991014171	0.000146131246972481	0.0015008518302141	1.4370230828532	up
Tmem222	0.746723222222225	11.2046020555556	9.45983078963629	0.000146969547817701	0.00150856848875365	1.43057030040962	up
RragB	2.5502955	4.24448476666667	9.45607453820675	0.000147269123791758	0.00151074955080759	1.42827314520492	up
Tp53	0.792996833333333	10.5294768055556	9.44979769095304	0.000147771331402967	0.00151321681573038	1.42443254482691	up
Htatip2	0.797894327777779	8.01457155833333	9.44524758991964	0.000148136642154097	0.0015151688275042	1.42164694902196	up
Ppp5c	0.735983227777779	7.08980971388889	9.435436949	0.000148927921779699	0.00152057248917742	1.41563642586269	up
Tapbpl	1.25562904444445	5.80968999444444	9.42653471624395	0.000149650237742195	0.00152704863183168	1.41017723623792	up
Bad	0.995664150000003	8.55819406388889	9.4220153006019	0.000150018513629479	0.00152990661724313	1.4074038596174	up
LOC683514	1.25947863333333	1.98084792222222	9.41976313531403	0.000150202434758861	0.00153088227718094	1.4060213222096	up
Gosr2	0.929070277777781	9.39295808333333	9.41687483272668	0.000150438693689236	0.00153231458305636	1.40424781374923	up
Cdkn2aipnl	0.806719916666668	9.09641954166667	9.41588658031041	0.000150519631609387	0.00153231458305636	1.40364087565242	up
Gsr	0.727430305555559	7.930668125	9.40797628440819	0.00015116933374502	0.00153802606010256	1.3987805364579	up
Sacs	1.99555643333333	4.09243357222222	9.4045654190408	0.000151450497984067	0.00153908130552408	1.39668357943045	up
Trip13	1.80476755555556	4.89723937777778	9.39731299600977	0.000152050375571898	0.00154246658774603	1.39222245119202	up
Bola3	1.3769425	11.9358576944444	9.39098629199068	0.000152575965882955	0.00154689379320375	1.38832805144987	up
Sirpa	1.74358147222222	9.48589598611111	9.38339329860226	0.00015320957600417	0.00154765477020904	1.38365085971461	up
Dzip1	0.811150666666668	11.4332250555556	9.38324725680369	0.000153221792999568	0.00154765477020904	1.38356086412202	up
Syt10	2.05347007222222	3.65043063055556	9.38153920802009	0.000153364763359045	0.00154765477020904	1.38250821038295	up
Ltbr	0.746945722222223	10.7495918888889	9.37761218831967	0.000153694065566907	0.00154827581613771	1.38008732862546	up
Pigh	1.4538019	6.08550112222222	9.37520347542881	0.000153896460753241	0.00154941491856441	1.37860195278004	up
Ercc4	1.01409833333334	9.07187377777778	9.3722716919608	0.000154143230614424	0.00155099920038772	1.37679352179227	up
Cnpy4	0.897621305555557	8.97335684722222	9.36962042987227	0.000154366789518229	0.00155234823059288	1.37515765908564	up
Csrp2bp	1.23956335	6.07391503055556	9.36608601071973	0.000154665410859788	0.00155268858375282	1.37297618623489	up
Brf1	0.761547583333336	10.7001640694444	9.36600573469569	0.000154672201226278	0.00155268858375282	1.37292663003291	up
Birc5	1.47411286111111	10.0654802083333	9.36539427001967	0.000154723935138979	0.00155268858375282	1.37254914570899	up
Sp110	0.725377555555557	10.5790436111111	9.35678798014307	0.000155454246325995	0.00155786528654941	1.3672335906103	up
Homer2	0.769043333333337	8.53352275	9.35049062482465	0.00015599119477254	0.00156089281913101	1.36334114491867	up
MGC125002	1.16548051666667	7.95765554722222	9.35045322959098	0.000155994389810286	0.00156089281913101	1.36331802311822	up
Homer3	0.902029166666669	10.3016520277778	9.35007984945021	0.000156026295519292	0.00156089281913101	1.36308715404493	up
Ephb6	0.820934777777777	8.0028845	9.34556335512481	0.000156412842868233	0.00156375998286316	1.36029380686278	up
Cald1	1.03480201666667	7.47694746388889	9.34177758676729	0.000156737718162503	0.00156444380907832	1.35795139955323	up
Tesk1	0.89420727777778	9.23443961111111	9.34172784195867	0.00015674199228559	0.00156444380907832	1.35792061438082	up
Pigv	1.24549092222222	8.28857142777778	9.34050297294802	0.000156847277481431	0.00156459443500309	1.35716253990688	up
Olfml3	1.90880986111111	7.72369493055556	9.3366036772729	0.000157183000570385	0.00156524311762025	1.35474862151772	up
Ppp2r5b	1.12009542777778	7.24701271388889	9.33496488865515	0.000157324349742649	0.00156575186172446	1.35373381609264	up
Olr1383	1.12709193888889	2.08579401388889	9.3333524030602	0.000157463576107666	0.00156623890753422	1.35273513194019	up
Mphosph8	0.78801541666667	10.10185338	9.32295650374216	0.000158364671747327	0.00157429911793747	1.34629251727437	up
Ch25h	2.90473431666667	5.57223794722222	9.32042653857393	0.000158584880388896	0.00157558529215703	1.34472358960493	up
Brcc3	1.32962558333333	7.23052019722222	9.31044271111081	0.000159457395299493	0.00158153655589497	1.33852825562423	up
Zfp191	1.15723705555556	10.60471075	9.308275988	0.000159647495940047	0.00158251720689828	1.33718288396042	up
Hspbp1	1.00186536111111	8.68763648611111	9.30623277019667	0.000159827004811263	0.00158252215239713	1.33591392501592	up
Etfb	0.944697777777781	13.6160280833333	9.30588216230892	0.000159857831651648	0.00158252215239713	1.33569615001212	up
Pfdn6	0.754862472222223	11.1651095416667	9.30515627094344	0.000159921677128735	0.00158252215239713	1.33524524815825	up
Bloc1s3	1.60437380555556	8.36188276388889	9.3026287410216	0.000160144219024189	0.00158382084801175	1.33367495996474	up
Mrpl38	1.09689379444445	6.276660125	9.29639687809621	0.000160694474276672	0.00158474533557557	1.32980152161064	up
RGD1309138	3.03647097222222	6.25114134166667	9.29127949736714	0.000161147986566813	0.00158831484259915	1.32661893588283	up
RGD1309437	0.747865888888891	9.19219622222222	9.28197110162442	0.000161976778435553	0.00159226142453886	1.32082558596793	up
Dus2l	0.850078777777782	11.7333489444444	9.28121221247027	0.000162044568318842	0.00159226142453886	1.32035302438865	up
RGD1304694	0.768873583333337	12.5973956805556	9.26993024125653	0.000163056305913577	0.00159624025885035	1.31332336147046	up
Sema6d	1.43153600555556	3.60083529166667	9.26805683363241	0.000163225026230923	0.00159699071067559	1.31215527168022	up
Mocs2	1.05149319444445	9.225324375	9.26268660679538	0.000163709810929053	0.00160083094148043	1.30880562669612	up
Kif5c	1.20687702222222	5.84084288888889	9.25717847469872	0.000164208804028406	0.00160390209655449	1.30536803607756	up
Synj2bp	1.70595555555556	5.91745107222222	9.2506300806893	0.000164804364778774	0.00160790850158458	1.30127868152838	up
LOC100365732	1.71158251666667	2.22363996944444	9.24739646141416	0.000165099391025328	0.00160931320094588	1.2992583245895	up
Lsm1	1.01369605555556	9.79617755555556	9.24701883903525	0.000165133884688053	0.00160931320094588	1.29902234311853	up
Cul5	0.715826027777779	10.5687930416667	9.24055054175321	0.000165726044345758	0.00161417725506224	1.29497878510001	up
Rmnd5b	1.22741847222222	9.87972018055556	9.23919871284375	0.000165850116719906	0.00161447922263761	1.29413336839188	up
RGD1310335	1.47979665	5.11407868611111	9.22501465745618	0.000167158550509704	0.00162304841701222	1.28525571512515	up
Utp18	0.88839188888889	10.3557515	9.22458666192676	0.000167198219934331	0.00162304841701222	1.28498763478549	up
Bbs12	2.90934657222222	5.788885225	9.21475072333741	0.00016811293574663	0.00162983420934504	1.27882350052004	up
Bax	0.88230263888889	10.5015696805556	9.2031983644276	0.000169194796025934	0.00163513073725308	1.27157567747957	up
Lmo2	2.07946427222222	3.73068218055556	9.20037886265023	0.000169460079000904	0.00163604754055832	1.2698054365275	up
Gk	0.902431216666669	7.31379508611111	9.20016252917148	0.000169480453702848	0.00163604754055832	1.26966958891162	up
Josd2	1.45427230555556	9.98186570833333	9.19373360307681	0.000170087258619461	0.0016396150526581	1.26563112491136	up
Smagp	1.91072113888889	2.94464084166667	9.19256508337919	0.000170197825372734	0.0016396150526581	1.26489680593787	up
Ppp4r2	1.02386625	9.61783376388889	9.18993853561533	0.00017044666102646	0.0016396150526581	1.26324591105289	up
Aspn	1.230175	10.4776937222222	9.18925331920527	0.000170511647835085	0.0016396150526581	1.26281515001973	up
Vars2	0.897061283333335	6.79498195833333	9.18799142845948	0.000170631403400991	0.00163985759268531	1.26202178282664	up
Osmr	1.86878055	6.50411515833333	9.18683849306312	0.000170740905352914	0.00164000137605593	1.26129682655033	up
Noa1	1.21058519444445	10.1088650972222	9.18312511267802	0.000171094151669341	0.00164198834646368	1.25896129444656	up
Bcl2	1.04244776666667	3.91003097222222	9.18103871997057	0.000171293002851186	0.00164257585431704	1.25764866225487	up
Fam204a	0.771450444444445	8.94827158333333	9.16626674977391	0.000172708695231378	0.00165105686305295	1.24834689997693	up
Apc	1.11001028333333	6.21859153611111	9.16585348175403	0.000172748498670727	0.00165105686305295	1.24808646411387	up
Mmp3	5.29851085	8.28252693611111	9.15596558174095	0.000173704063352223	0.00165653897029742	1.24185191064975	up
Pvrl3	0.868577166666668	10.55561575	9.14583392738036	0.00017468963511964	0.00166228255645661	1.23545701770233	up
Bub1b	1.34074362777778	8.70721490833333	9.14381750993518	0.000174886568486075	0.00166324413570611	1.23418349255275	up
Fos	1.84649541111111	9.00045746111111	9.14070232603422	0.000175191326035778	0.00166340890532065	1.23221548558331	up
Fbxl17	1.01589213333333	6.62214517777778	9.14028927749831	0.000175231781304457	0.00166340890532065	1.2319544956851	up
Cmtm6	1.55934751666667	6.40578356944444	9.13972103368212	0.000175287454829431	0.00166340890532065	1.23159542538085	up
Slc25a5	1.12054808333334	12.9660996527778	9.13550614877438	0.000175701056574793	0.00166404296251519	1.22893139897904	up
Cenpa	1.81262115555556	7.11087641666667	9.13193866403732	0.00017605202616705	0.00166601876665635	1.22667565020969	up
Mrps34	0.783210666666668	14.0494311944444	9.12845490728406	0.000176395554025153	0.00166663054230628	1.22447203503153	up
Ccl27	0.717895361111115	8.634848125	9.12454845609702	0.000176781700529825	0.00166755419200156	1.22200009824609	up
Atp6v1f	0.760601361111116	13.32909838	9.12307847987649	0.00017692726254064	0.00166802023005026	1.22106966161067	up
Tmem74	2.95389617777778	3.16751622222222	9.11826008531952	0.000177405384817679	0.00167071184062555	1.21801881030671	up
Xrn2	0.741851416666666	11.9579707916667	9.11592124013933	0.000177638012359928	0.00167199489984138	1.21653737730855	up
Snx18	0.986552583333336	9.59312295833333	9.11186941637666	0.000178041866193864	0.00167397954084821	1.21397008304415	up
Tmem2	2.04931182222222	6.84411477777778	9.10882842396764	0.000178345677255655	0.00167505079229697	1.21204255406111	up
Epc2	0.92574252777778	10.9941824027778	9.10291158747745	0.000178938547952635	0.00167786323855911	1.20829042395786	up
Fastkd1	0.754567416666667	9.19273690277778	9.09744165865667	0.000179488699560016	0.00168120435813585	1.20481963836778	up
Ppcs	1.11558555555556	11.0165795	9.09326899427155	0.000179909712423178	0.00168372410870262	1.20217066285869	up
RGD1564093	1.23984013888889	11.5837911805556	9.09285213939911	0.000179951835910224	0.00168372410870262	1.20190596323065	up
Atp6v0e2	0.749917383333335	7.68310083611111	9.0894368185986	0.000180297393394518	0.00168604791547963	1.19973682724952	up
Man1a2	1.31352411666667	6.74856916944444	9.08725558297259	0.000180518495894808	0.00168674662348294	1.19835107793516	up
Mdfic	1.28513947222222	9.96758679166667	9.08678162656976	0.000180566580953929	0.00168674662348294	1.19804992946744	up
Dmrt2	2.612571	5.77881387222222	9.06729673698761	0.000182556505548131	0.00170258478588356	1.18565646189259	up
Armc6	0.750306122222222	7.82418038333333	9.0651452351789	0.000182777806996358	0.00170373273399561	1.18428644047706	up
Dpt	2.94421754444445	5.43123496111111	9.05138444829451	0.000184200708301615	0.00171331350504457	1.17551662998083	up
Kif11	1.22182571666667	5.09404224166667	9.04843502824659	0.000184507377652607	0.00171381125054602	1.17363530825026	up
Mpnd	1.65191811111111	9.43556086111111	9.04801970923755	0.000184550609097825	0.00171381125054602	1.17337034557239	up
LOC679140	0.808012138888888	10.2531979861111	9.02540379030552	0.00018692282268445	0.00173272805766944	1.15892457033659	up
RGD1309410	0.868320833333333	12.6396275277778	9.02223479505373	0.000187258077074114	0.00173338626627783	1.156897659	up
Tm2d2	0.853951027777781	12.7352126805556	9.0086939159382	0.000188698576894169	0.00174022020913511	1.14822922944702	up
Kif22	0.730340777777781	10.0040198888889	8.99998040134676	0.000189632420020313	0.00174789083811625	1.1426446057079	up
Mettl4	1.44378837777778	4.51852545555556	8.99368484811668	0.000190310505629842	0.00175136145419675	1.13860651005217	up
Dnaaf2	0.795159666666669	8.47729286111111	8.9754627866215	0.000192289295281887	0.00176302452709032	1.12690344541141	up
Hcfc1	0.714296700000001	8.00927756666667	8.9715930171213	0.000192712631672169	0.00176544754037458	1.12441521010708	up
Calm1	1.39053202777778	12.3515389027778	8.97118698663253	0.000192757113130193	0.00176544754037458	1.12415407656958	up
Dpp9	0.728317027777779	8.89414526388889	8.9664082993982	0.000193281535433388	0.00176838333078216	1.12107988406019	up
Cbfb	0.796033083333334	7.47699758055556	8.96445570321504	0.000193496299374999	0.00176848277410859	1.11982330828377	up
Sdf2l1	1.11656236111111	10.0874263472222	8.95116244417853	0.000194965885423993	0.00177803370309827	1.11126168236469	up
Srd5a1	2.1352265	5.40584628888889	8.94624841651452	0.000195512454153343	0.00178127864611242	1.1080937293621	up
Hsd17b12	0.78535663888889	8.82258009722222	8.94376658337029	0.000195789183166808	0.00178286349627015	1.10649312894791	up
LOC500028	0.747611444444445	10.1688161111111	8.94071410290423	0.000196130171708825	0.00178493621422162	1.10452392865158	up
Slco1c1	2.01325466111111	2.78986354722222	8.9389684375768	0.000196325491251217	0.00178493621422162	1.10339748931486	up
Rufy1	2.11803745	6.35724693055556	8.92824520426456	0.000197530321450316	0.00179213309947628	1.09647347271903	up
Gtf2f2	0.753067111111112	9.51671772222222	8.91182616523699	0.000199391990749687	0.00180430509313241	1.0858564683918	up
Pttg1	1.04292666666667	13.4456183333333	8.90710586537626	0.0001999310104764	0.00180635585350735	1.08280078402791	up
Oxsm	0.899044500000003	8.51192641666667	8.89901977346779	0.00020085835936141	0.00181190325524824	1.07756271265046	up
Tspyl5	1.83876403333333	3.81941372222222	8.89656372256236	0.000201141030014862	0.00181351010793545	1.07597082632967	up
Utp20	1.81842022222222	5.5010046	8.89371034206163	0.000201470016977543	0.0018145099827739	1.07412089216154	up
Phax	0.957068444444448	12.5464928333333	8.89308100174714	0.000201542663253542	0.0018145099827739	1.07371279638003	up
Pon2	2.29512471666667	8.72653411388889	8.8876879754777	0.000202166456648085	0.0018170888722665	1.07021457406104	up
Ints5	0.715178905555557	7.14826656388889	8.88319572453138	0.00020268779232757	0.00182041822480713	1.06729912162153	up
LOC680155	1.01218268055556	10.6802978819444	8.88268848337532	0.000202746757959727	0.00182041822480713	1.06696983710745	up
Ap1s3	2.33168235555556	2.46942858888889	8.86289552850984	0.000205063457647371	0.00183457235678646	1.05410707482083	up
Nudt4	1.25314727777778	13.02415075	8.8612213148986	0.000205260841335437	0.00183539165703393	1.05301782328453	up
Zfx	0.730090616666669	7.91300735833333	8.84244986459708	0.000207489276056058	0.00184864739175369	1.0407917800163	up
Bop1	1.26362141666667	8.836729125	8.84059076707173	0.000207711519787666	0.00184967748139458	1.03957960475485	up
RGD1560398	1.08489014444445	8.23277609444444	8.83968374150968	0.000207820050624049	0.00184969441671389	1.03898811596606	up
Snf8	0.874331805555557	12.5261837916667	8.83679477683552	0.000208166176117633	0.0018501719824797	1.03710378703352	up
Agap1	1.13906486111111	11.4276064861111	8.8364014608403	0.000208213351471379	0.0018501719824797	1.03684720174536	up
Amd1-ps2	1.22408435555556	7.71910979444444	8.83382712883173	0.000208522433881439	0.0018501719824797	1.03516753502583	up
Farsa	0.715414683333334	8.02554835277778	8.83363889361096	0.000208545055131096	0.0018501719824797	1.03504469974024	up
Nmnat1	0.756099766666667	7.95865658888889	8.83212610650583	0.00020872695968829	0.0018501719824797	1.03405742212858	up
Slc35a5	0.996770355555557	5.94369128333333	8.81869593503212	0.000210350064010729	0.00185696822411914	1.02528564191739	up
Mstn	1.50880616111111	4.71583651388889	8.81496829120611	0.00021080319401459	0.00185896615297346	1.02284874876695	up
Tor1aip1	0.878898416666667	11.1578429583333	8.81002308705137	0.000211406100471111	0.00186249955554716	1.01961440231185	up
Zmat3	0.933163388888891	12.9642055277778	8.8046356590887	0.000212065228177283	0.00186546425618221	1.01608888850785	up
Bst1	1.74570502777778	11.5575710972222	8.79258132813084	0.00021354878377263	0.00187281635596755	1.00819325290579	up
Magoh	1.23380719444445	12.01555063	8.78188782989095	0.000214875070315986	0.00188213409328206	1.00118048053587	up
Sorcs1	3.65040740555556	3.53287614166667	8.78139248615293	0.000214936740577147	0.00188213409328206	1.00085544156662	up
Tsc22d1	0.699338194444449	13.8839226527778	8.7742799051471	0.000215824552693345	0.00188610000784456	0.996186353522991	up
Nhlrc1	1.17548998888889	6.36013128888889	8.76451668782776	0.000217050248030678	0.00189490219053254	0.989771473771792	up
Ankrd34a	1.22851709444445	8.25662553611111	8.75771292676925	0.000217909241440017	0.00189717142610297	0.985297139972954	up
Rif1	0.821230211111112	5.81087487777778	8.75711467838184	0.000217984962714178	0.00189717142610297	0.984903560545653	up
Spns1	0.803232666666668	9.35263233333333	8.75553820181367	0.000218184647976197	0.00189717142610297	0.983866297797978	up
LOC689959	1.02276316666667	10.0891560833333	8.75472672352558	0.000218287518060499	0.00189717142610297	0.983332307312872	up
Bcl2l1	0.693725411111113	7.57429976111111	8.75467190227441	0.000218294469735489	0.00189717142610297	0.983296230709684	up
Il17ra	1.38336463888889	6.29703358055556	8.74884613156923	0.000219034697740756	0.00190265142799644	0.979461221299485	up
Nupl1	0.700759083333334	9.75559115277778	8.74616701318852	0.000219376098373657	0.00190466325249641	0.977696800487672	up
Cp	2.36971583333333	5.38882539444444	8.73705419238844	0.000220542034084034	0.00191208443777017	0.971691473264365	up
Eno4	1.90207381111111	2.39347858333333	8.73639335863971	0.000220626866785486	0.00191208443777017	0.971255757925815	up
Sox9	1.17305703888889	5.85699801944444	8.7351857670877	0.000220781987021021	0.00191208443777017	0.970459462776962	up
Fam46c	1.46349569444445	2.22137740833333	8.73400640557444	0.000220933604625152	0.00191244273424776	0.969681683507083	up
Glt8d2	2.55908257777778	5.30780581111111	8.73228640579511	0.000221154945430987	0.00191340390942211	0.968547181903875	up
Hmgn5	1.13339693333333	8.22999717222222	8.7280225495691	0.000221704770171136	0.0019172047099495	0.965733867832609	up
Helq	0.870549166666668	6.6313314	8.7221854770941	0.000222460066458709	0.00192042841875297	0.961880456643528	up
LOC100360765	3.09788925555556	3.37537686666667	8.71991454482572	0.000222754733164295	0.00192149495584337	0.960380623973298	up
Depdc1b	1.78096136111111	5.48849861944444	8.70360858913227	0.000224884039570026	0.00192967428498618	0.9496006736207	up
Sephs1	1.12047753333333	7.53846659444444	8.70257706220096	0.00022501954302757	0.00192967428498618	0.948918092596695	up
Nek7	0.707133694444446	12.4790624583333	8.70092887202574	0.000225236251647299	0.00193013643293974	0.947827297175993	up
Top2a	0.99770191666667	9.07487404166667	8.69863729082143	0.000225537962490599	0.00193102485732064	0.946310376368152	up
Nmral1	1.18910380555556	10.6148657916667	8.69525513462184	0.000225984126588222	0.00193205847408866	0.944070864545281	up
Sgk196	1.94017370555556	5.978724175	8.6931565801328	0.00022626148276589	0.00193340954695941	0.942680887852664	up
Glipr1	1.75870055555556	11.5022454166667	8.69237361934754	0.000226365065421949	0.00193340954695941	0.942162213995654	up
Pla1a	0.734122250000003	9.65130045833333	8.68816920475744	0.000226922246325106	0.00193721466880001	0.93937624673215	up
Slc35b2	0.727834472222223	12.4482749861111	8.67601518016253	0.000228542011264022	0.00194529846388468	0.931315567434015	up
Chsy1	0.965609772222223	6.33286024166667	8.67083228332542	0.000229236861655664	0.00194657664265129	0.927875015701091	up
Nacc1	1.2197215	5.07628811666667	8.66987507992488	0.000229365461323527	0.00194657664265129	0.927239387869775	up
Mcm3	1.90337063888889	9.04153054166667	8.66660475017796	0.000229805467599334	0.00194787781405031	0.925067242933374	up
Pabpn1	1.55542113888889	12.3285736527778	8.65811887004099	0.000230951830080569	0.00195430312019884	0.919427382156592	up
Usp7	0.706203083333335	12.1625819305556	8.65647353739858	0.000231174875441175	0.0019549812441535	0.918333270663385	up
Gdpd1	2.02180228888889	3.77887666666667	8.65586551000079	0.000231257365135354	0.0019549812441535	0.917928896308504	up
Pde1a	2.59150738888889	5.55920233888889	8.64863265022321	0.000232241286384816	0.00195852678411153	0.913116586840041	up
Zfp853	0.730686572222223	4.60026496388889	8.64775582413072	0.000232360899057764	0.00195858334108602	0.912532945152006	up
Iqcb1	0.723620050000001	7.328430775	8.63988573288402	0.000233437746013448	0.00196574979616276	0.907291911819525	up
Cdc14a	1.16993265	4.61963830277778	8.6251998809084	0.000235462887489066	0.00197513283813966	0.897500091060325	up
Gmnn	1.74709388333333	7.68277878055556	8.62042256085132	0.000236126109137242	0.00197878242280374	0.894311463927482	up
Slc7a1	1.01912566666667	11.6248589166667	8.61772355793232	0.000236501773483427	0.00198097357055384	0.892509285994653	up
Eid2b	1.55385111111111	6.55684215	8.6147798986609	0.000236912290903063	0.00198345439686073	0.890543148430198	up
Ptrhd1	1.22464052777778	10.6559522361111	8.61307914865079	0.000237149855736314	0.00198385354126309	0.889406894107423	up
Tmem175	1.36221503333333	8.01730256666667	8.61103463211845	0.000237435808985891	0.00198496336312205	0.888040696981725	up
H2afj	0.722270638888889	15.0233074305556	8.60278481098957	0.000238593777755103	0.00199176432277082	0.882524899195272	up
Cep55	1.38542597222222	5.13470669166667	8.59935555907536	0.000239077067426158	0.00199483881127541	0.8802306703146	up
Gpsm2	1.06984618888889	5.79002027777778	8.59487911844267	0.00023970966937491	0.00199819492294405	0.877234576355973	up
Mrpl4	0.771796500000002	10.3267311666667	8.58092258489012	0.000241694631678027	0.00201087615142385	0.867884130128631	up
Dph1	1.751551	11.1866523333333	8.57803336261162	0.000242107957307858	0.00201142927862152	0.865946678766218	up
Phox2a	2.31568480555556	7.06672594722222	8.57245840833569	0.000242907845386647	0.00201517092009668	0.862206522052236	up
LOC679126	0.708504155555555	7.42478353888889	8.56666675642002	0.000243742112662313	0.00202015978421077	0.858318597989538	up
Slc9a3r1	1.12862969444445	6.98244418055556	8.56113891867895	0.00024454151736296	0.00202485045426981	0.854605499782614	up
Adam1a	1.53615370555556	7.46190243055556	8.55305593826909	0.000245715979821538	0.00203190995118538	0.849172089952902	up
Tspan2	1.54675955555556	11.1351482222222	8.5521842254777	0.000245843035394677	0.00203190995118538	0.84858583732763	up
Plce1	1.57637261666667	8.57339649722222	8.54082105155741	0.000247506338158762	0.0020401132638954	0.840938702492648	up
Ccdc91	1.17311516111111	6.16401004166667	8.53418324058415	0.000248484069930352	0.00204577748508866	0.83646726249902	up
Epgn	2.88013998888889	3.55809200555556	8.53088993627072	0.000248970847197112	0.00204881275442519	0.834247594025061	up
LOC100362819	1.73919219444445	4.64501284166667	8.52661125964143	0.000249604943367398	0.00205284505872613	0.831362606201369	up
Ifi27	0.803092138888891	12.4827719583333	8.52598757430262	0.000249697531210707	0.00205284505872613	0.830941961435793	up
Pcdh19	2.51164372222222	5.67361405555556	8.51730931624116	0.000250990035393686	0.00206129302775944	0.825085953776216	up
Ttk	0.872719377777778	8.01111083888889	8.51546138523581	0.000251266271872874	0.00206129302775944	0.823838274908986	up
Mesdc2	1.39146397222223	12.4907149027778	8.51543454830828	0.0002512702861975	0.00206129302775944	0.823820153413235	up
Mterfd3	1.35101151666667	4.86546679722222	8.51347233730803	0.000251564001966255	0.00206129302775944	0.822495037606896	up
Necap2	0.77690927777778	12.75290725	8.51114183600884	0.000251913369392403	0.00206129302775944	0.820920842123804	up
Cry1	0.769467500000001	9.60593025	8.50902460679937	0.000252231258825593	0.00206194893819395	0.81949036129233	up
RGD1565975	0.859371838888891	7.97476613611111	8.50259725204076	0.000253199176344937	0.00206888653417599	0.815145779972469	up
Lrrc17	2.49202391111111	5.60798195	8.49523249867095	0.000254313624650362	0.0020760369161458	0.810163831700851	up
Msc	1.20036361111111	4.42426619444444	8.49353756917559	0.00025457091892357	0.00207692963341624	0.809016718125824	up
Bub1	1.08784636111111	10.6001006527778	8.49180902480084	0.000254833630753425	0.00207715878329205	0.807846636604027	up
Aadacl1	1.44302150555556	5.54191606944444	8.48970678865719	0.000255153566869938	0.00207800418990273	0.806423300328514	up
Dhrs4	1.70895594444445	8.02660872222222	8.48677425572117	0.000255600652456222	0.00208066847403007	0.804437261245657	up
Tbl1xr1	0.76203358888889	7.49315764444444	8.48443172420847	0.00025595844880532	0.00208095182926825	0.802850341734259	up
RGD1311648	1.52590200555556	6.22108603055556	8.48419039680279	0.000255995342344985	0.00208095182926825	0.802686834442743	up
Snn	0.893169500000001	10.66156175	8.47734239370963	0.000257044854305357	0.00208677555829837	0.798045296499173	up
LOC304558	0.717040250000002	8.181112375	8.47376495142224	0.000257595134166856	0.00208882717763381	0.795619150563177	up
Tmem121	1.74863897222222	9.128853125	8.47317092367715	0.000257686640925598	0.00208882717763381	0.795216202009633	up
Lppr5	1.55416572222222	3.19993795	8.46061847497869	0.000259629227792672	0.00209489974607439	0.786695366394253	up
Arhgap22	1.26272475	10.4536552916667	8.4601750543711	0.00025969816418663	0.00209489974607439	0.786394151159674	up
Enpp4	1.96856166111111	6.28221898611111	8.45948983659233	0.000259804733834655	0.00209489974607439	0.785928654696982	up
Ighmbp2	0.802410627777778	7.64105518611111	8.45945011060561	0.000259810913859485	0.00209489974607439	0.785901666143579	up
Papolb	2.82929776666667	3.93273375555556	8.45775794997251	0.000260074317296551	0.00209489974607439	0.784751958341757	up
Wbscr16	0.737862300000001	7.21176643333333	8.45767884976297	0.000260086637780918	0.00209489974607439	0.784698209954857	up
LOC682357	0.997260922222223	6.58545718888889	8.44014630707513	0.000262834452141476	0.00211180604043454	0.772773449290949	up
Pde7a	1.17607383333334	10.5741307222222	8.43045627768657	0.000264367751125243	0.00212215982358611	0.76617298281761	up
Samd12	1.90409177222222	3.67136991944444	8.42352270805378	0.000265471327047353	0.00212768302817578	0.761445820906634	up
RGD1563946	0.830864427777779	6.76945419166667	8.4222432128248	0.000265675567252852	0.00212773502545486	0.760573096678898	up
Alg10	0.729391777777779	10.6370759166667	8.41733047600552	0.000266461481021329	0.00213107759856016	0.75722106000659	up
Olr1	1.31051367777778	5.15995837777778	8.41512637604984	0.00026681496773528	0.0021319388509	0.755716583514331	up
Kpna4	1.20438591666667	4.98698476944444	8.40756137865209	0.000268032411276677	0.00213898536439181	0.750550103110254	up
RGD1561113	1.19066255555556	10.5132825555556	8.40322930771757	0.000268732511398271	0.00214331166677049	0.74758961019234	up
Tmem168	0.731513472222223	12.3079051527778	8.40025127433754	0.000269215032078948	0.0021451874880448	0.745553638900081	up
Ints10	0.798861038888891	8.26009056388889	8.38353464619317	0.000271942517736354	0.00216493201247018	0.734112773893016	up
Atp11a	0.796296972222223	12.9952489583333	8.37317107171354	0.000273649721720507	0.0021750200135645	0.727009415796684	up
Epdr1	0.92571755	7.06646846944444	8.36672057766985	0.000274718669180031	0.00217903280944947	0.722584069445337	up
RGD1305222	0.733974055555557	10.0643354166667	8.36091596439576	0.000275684774438018	0.00218370035715813	0.718599151387932	up
LOC685634	0.94680141666667	11.0226873472222	8.36004489066815	0.0002758300975173	0.00218385426820292	0.718000932635898	up
Jkamp	0.840921750000001	10.6208005972222	8.35392107755311	0.00027685428727059	0.00218769611250878	0.713793727323432	up
RGD1305254	3.6433614	3.78726879444444	8.35272225713597	0.000277055308365799	0.00218769611250878	0.712969778182729	up
Btd	0.974344527777779	6.406050975	8.34989937195042	0.000277529333360364	0.00218931393624477	0.7110291811922	up
Ppm1b	0.829386861111114	11.2335890972222	8.34763665767366	0.000277909980426606	0.00219132019566379	0.709473240296375	up
Rfng	0.913613816666667	7.85864064722222	8.34634307340546	0.000278127869956816	0.00219204187194043	0.708583541715661	up
RGD1305158	0.862156444444447	9.85511875	8.34523588701455	0.000278314522099353	0.00219251680965371	0.707821943074987	up
Lrfn3	0.881093883333333	8.52716458611111	8.34332474277502	0.00027863705330303	0.00219381708742642	0.706507109244156	up
Rnf149	0.722739777777779	11.5245803333333	8.32835804377714	0.000281178106397262	0.00221005736822533	0.696200729144043	up
Mterfd1	1.02004030555556	11.4530337638889	8.3186407307877	0.000282842475243061	0.00221911733063835	0.689500100047325	up
Msh3	0.981013516666668	8.09609490833333	8.3142626874416	0.000283596116161007	0.00222402433410713	0.686478853577506	up
Raly	0.947634305555557	12.9978503194444	8.3011527253415	0.000285867008910983	0.00223833871585295	0.677423078890141	up
Sh3glb2	1.49626232222222	7.51340678333333	8.30074747532292	0.000285937545070048	0.00223833871585295	0.67714294194703	up
Ube2q2l	2.07375485	5.16652019166667	8.29987201148431	0.000286089994434654	0.0022385219366071	0.676537717877102	up
Mab21l2	2.16890525555556	7.54758659444444	8.29732446927345	0.000286534154820928	0.00223997655866545	0.674776223492215	up
Meis3	0.890573116666668	7.21886876388889	8.28423871285638	0.00028882842832773	0.00225283576717676	0.665720296670906	up
RGD1309228	0.94401342777778	6.48133951388889	8.27505316792353	0.000290451770600877	0.00226244583054037	0.659355678994815	up
Mfsd6	1.06160772777778	8.39521455277778	8.26779472913402	0.000291742113377999	0.00226842242974816	0.654321778010392	up
Ppil4	0.883860444444445	10.7769778611111	8.26552699693604	0.000292146629141448	0.00226921761373045	0.652748224233243	up
Cno	0.859190000000002	11.4102116111111	8.26544380148713	0.000292161481968534	0.00226921761373045	0.652690488356341	up
Zbtb45	1.29665677777778	10.059158	8.26502187489982	0.000292236821875473	0.00226921761373045	0.652397672086907	up
Il6	2.55988956111111	7.19414501388889	8.25686739500387	0.000293697385583228	0.00227851902849385	0.646735796709485	up
LOC686234	0.758091194444447	10.3089934861111	8.2557535379336	0.0002938975545533	0.00227905269505414	0.645962019645233	up
Loxl1	0.861868638888889	12.5269997083333	8.2527489327198	0.000294438304580792	0.00228222576834808	0.643874297772608	up
Bicd1	0.913694205555555	6.84161258611111	8.25082679251535	0.000294784851491892	0.00228389138849033	0.64253835290219	up
RGD1304728	1.91890316666667	5.67503289444444	8.24382749422072	0.000296050820189096	0.00229165264516745	0.637671231532958	up
Nop56	1.70135219444445	12.6547950138889	8.24183230374274	0.000296412859224318	0.00229213011917499	0.636283140254833	up
Grpel2	0.766046722222224	8.99693041666667	8.24037082806149	0.000296678382127715	0.00229241866136725	0.635266169919146	up
Ptpmt1	0.708598944444447	11.39571525	8.23310124016379	0.000298003283524136	0.00229958316694537	0.630205170693364	up
Nup210	3.96513019444445	5.175081275	8.23208135842352	0.000298189714253067	0.00229999865413426	0.629494815606582	up
Scaf4	0.769424883333335	6.59715423611111	8.22751808595713	0.000299025541382156	0.00230542047393612	0.626315480563199	up
Rbl1	1.35894766666667	5.06010401111111	8.22065495316749	0.000300287800459963	0.00231309612547912	0.621530754668142	up
Slc9a5	0.886573583333336	8.130411875	8.21790240419527	0.000300795801172133	0.00231591398612675	0.619610755670089	up
Nsmce4a	1.21891958333334	9.59657143055555	8.21490992381397	0.000301349226833408	0.00231818405227456	0.617522731647541	up
Rnasel	1.07535114444445	6.68559337777778	8.21287440776367	0.000301726355211497	0.0023185744949647	0.616102040384264	up
RGD1311578	1.05742253333334	8.13705653888889	8.21247210229224	0.000301800957492955	0.0023185744949647	0.615821212782456	up
LOC679894	1.87988911111111	8.47927244444444	8.21076802463533	0.00030211719638483	0.00231997654080905	0.614631549830562	up
Abra	0.832956677777778	4.92878741666667	8.20968072656651	0.000302319177825721	0.00232050034413398	0.613872360026853	up
Crot	1.25534008333333	9.60066143055556	8.20803140467278	0.00030262586580236	0.00232163039198699	0.612720570676854	up
RGD1565495	0.732140111111113	10.0774834444444	8.2067311287559	0.000302867906673578	0.00232163039198699	0.611812385997262	up
Kat2a	0.754874811111113	6.52840067222222	8.19699729660288	0.0003046870481994	0.00233248288840026	0.605009577017189	up
Abhd13	0.699300127777779	6.76077049166667	8.19333934886594	0.000305373987472057	0.00233671043699946	0.602451200001451	up
Kcns3	1.12804324444444	5.89189853333333	8.1899238219465	0.000306017042093448	0.00233790215006907	0.600061435	up
Tmem80	2.15672252222222	2.91397877777778	8.18673023596453	0.000306619748228088	0.00234037186556575	0.597826136474931	up
Exo1	1.57169308333333	8.67516834722222	8.18440421898913	0.00030705959968675	0.00234162680498581	0.596197579948103	up
Hyal2	0.928945944444446	12.2823386111111	8.18372299334594	0.000307188560015622	0.00234162680498581	0.595720541407363	up
Gpr37	2.89287877222222	2.85724981388889	8.18349691620412	0.000307231371888378	0.00234162680498581	0.595562219498816	up
Dhx37	1.06289978888889	3.07378677777778	8.17883039981127	0.000308116627682802	0.0023448959871822	0.592293368092403	up
Stxbp4	0.696124138888891	7.026804275	8.17859893146775	0.000308160615921018	0.0023448959871822	0.592131182548285	up
Slc25a44	2.4844329	4.29981562222222	8.17767548039622	0.000308336181862143	0.0023448959871822	0.5914840961165	up
Asrgl1	1.00802105555556	8.49984905555556	8.17445114614836	0.000308950110838302	0.00234853530793691	0.58922419962338	up
Tecr	0.89434788888889	10.4507769722222	8.17051494284237	0.000309701527571126	0.00235218581382501	0.58646426477006	up
Ube4b	1.05798827777778	8.95011319444444	8.16625276567748	0.000310517590554088	0.00235560269284403	0.583474405656097	up
Plk4	1.36998706111111	7.22126393611111	8.15852681752614	0.000312003286652504	0.00236076629068174	0.578051144266575	up
Txndc15	0.76670202777778	12.13760338	8.15716668566956	0.000312265701542015	0.00236076629068174	0.577095911428636	up
Mtf1	1.04889835	6.174963275	8.15430404111057	0.000312818847489033	0.00236344448928234	0.57508497797303	up
Stx2	1.02885337777778	6.55987410555556	8.14676903600698	0.000314280330861992	0.0023712291095854	0.569788768502559	up
Psmc3	0.953408083333338	12.7711903472222	8.14202957212243	0.000315203695802952	0.00237561594487897	0.566455213679821	up
Rhbdd2	1.12962972222222	6.82787671111111	8.13483806579508	0.000316610862719993	0.0023818251957862	0.561393624755756	up
Pgap1	1.46591815	7.41920145833333	8.1342932573054	0.000316717765632385	0.0023818251957862	0.561010007567645	up
Tacc3	0.829874561111113	6.49736993611111	8.12967208670042	0.000317626241014673	0.00238493092984804	0.557755155631408	up
Lin52	2.197242	6.03514171666667	8.12862882638728	0.000317831758038379	0.00238493092984804	0.557020118902343	up
Erlin1	1.12447292777778	5.903994675	8.12526362681127	0.000318495748967495	0.00238761700835745	0.554648559954571	up
LOC100174910	2.00100746666667	7.31662785	8.10494053238026	0.000322540470996944	0.00241064607944161	0.54030731283411	up
Ppm1l	1.89319397222222	8.661430375	8.08971200340948	0.000325610773991594	0.00242627581461863	0.529539758092288	up
Wibg	0.994693766666668	5.22608348888889	8.08531130107248	0.000326504396206628	0.00243084624935467	0.526424761944726	up
Ndor1	0.878630744444445	8.19089776666667	8.07548607605173	0.000328509939204244	0.00243949568295206	0.519464532328098	up
Prpf4b	0.786007750000004	10.8199480138889	8.06955612800736	0.00032972736048225	0.00244539569144318	0.515260028199097	up
Gpr64	1.57572515555556	5.23199145	8.06221994564348	0.000331240810170624	0.00245452128749671	0.510054598854922	up
Sod3	1.37451297222223	12.7792836805556	8.05834820954587	0.000332042829794315	0.00245836404969782	0.507305661882831	up
C1qtnf5	1.15218233333333	11.4911997222222	8.04161188605469	0.00033553601180871	0.00248104995602971	0.495409120303145	up
Ccdc43	0.904985277777778	10.2560783611111	8.03137251545704	0.000337694401993965	0.00249382068598949	0.488119734945378	up
LOC360479	1.83917333888889	2.24463804722222	8.02930472011796	0.000338132252446893	0.00249518234089837	0.486646659007309	up
Snhg8	0.900701833333335	13.2388965277778	8.02867917895621	0.000338264840315079	0.00249518234089837	0.486200962594592	up
Hmgb3	0.819286527777778	7.03604515833333	8.02202492554214	0.000339679035734076	0.00250314878202167	0.481457886276123	up
Lrrc8b	0.779218872222224	8.36431373055555	8.01274879503748	0.000341662028461469	0.00251349075815144	0.474840046401531	up
Ppig	0.976921955555556	6.77308941111111	8.00796289022086	0.000342690434879485	0.00251678703380797	0.4714229545398	up
Snx19	2.02170115	5.01516694722222	7.99963172602711	0.000344489324800176	0.00252572118229444	0.465470191257997	up
Tusc1	3.77734801111111	4.71033695555556	7.98459463413127	0.000347764278093126	0.00253800819987034	0.454711787877611	up
LOC100360406	0.997091583333335	8.56717440277778	7.98241198451326	0.000348242668143234	0.00253848862319263	0.453148679942347	up
Trim44	1.06643941666667	8.86595940277778	7.97961125203442	0.000348857659198968	0.00254056835185747	0.451142367927663	up
Mrpl49	2.89099341666667	7.65496620833333	7.97628771461862	0.000349589101407709	0.00254375928780182	0.448760721665285	up
Plekhg1	1.9154651	3.61952281666667	7.9676154598015	0.00035150616739723	0.00255308246128857	0.44254198273381	up
Htr1b	1.80601474444444	2.82663403888889	7.95816132539855	0.00035361012929284	0.00255906337623817	0.435755637754579	up
LOC680290	0.728917750000001	9.14105665277778	7.95717873654066	0.00035382964430471	0.00255958417003912	0.43504990275648	up
Mlf1ip	1.61857815	6.35055538055556	7.95078350685625	0.000355262278273596	0.0025667366685598	0.430454677667798	up
Cib1	1.11273338888889	13.5117169166667	7.95010684966968	0.000355414257712713	0.00256676566550476	0.429968278659932	up
Stard3nl	1.45641344444445	9.137465	7.94641464259544	0.000356244883242386	0.00257062395574279	0.427313568249663	up
Maf	1.1784335	9.31633602777778	7.94499563142046	0.000356564719352418	0.00257186203185297	0.426292999532149	up
Slc5a7	2.25668094444445	2.52398291666667	7.9435037823659	0.000356901335643661	0.00257322006209916	0.425219868606287	up
Pds5a	0.765676572222223	8.11660063055556	7.9297031976024	0.000360032982017308	0.00258934168285831	0.415284120720734	up
Wdhd1	2.09714102777778	5.93566264722222	7.91818436819999	0.000362671529962342	0.00260615701336237	0.406979247352981	up
Zfp40	1.34141067222222	5.67639259722222	7.91616573657468	0.000363136256048655	0.00260627352241297	0.405522734646653	up
Nln	0.778252583333336	8.89642570833333	7.91175359722809	0.000364154443601666	0.00261248433960219	0.402338064363287	up
Gla	1.49359175	6.01784198611111	7.90708284421781	0.000365235959127688	0.00261916005911038	0.398964993667133	up
Hsf2	0.76035377777778	10.3728493888889	7.90470446958929	0.000365788119393148	0.00262058513702776	0.397246720782877	up
Ttc13	0.783462544444446	8.35867414444444	7.9014320407669	0.000366549441945284	0.00262278692683576	0.394881775655009	up
Cxcl1	1.87358852777778	15.3994882916667	7.89952052090264	0.000366995011520099	0.00262278692683576	0.393499937442193	up
Zfp458	1.17605556111111	6.53922565277778	7.89800901889364	0.000367347787572831	0.00262278692683576	0.392407060330119	up
Cenpe	1.46722325555556	5.98942412777778	7.89711744316121	0.000367556062670071	0.00262278692683576	0.391762327223488	up
Nrp2	2.04029581111111	5.47162873888889	7.89587581703284	0.000367846341321992	0.00262374931693661	0.390864350518348	up
Slit2	1.06162541666667	13.0655807083333	7.8952470898838	0.000367993433337566	0.00262374931693661	0.390409590295575	up
Notch2	0.711797227777779	7.86052533055556	7.89289671124256	0.000368543920113233	0.00262643620326226	0.388709267361359	up
Pdzd4	1.51237127777778	4.29893113333333	7.89210693746589	0.000368729111153631	0.00262643620326226	0.388137823485403	up
Hint2	0.926548194444445	12.4166447638889	7.89151597543223	0.000368867754920672	0.00262643620326226	0.387710197150354	up
Traf3ip1	0.695425322222224	7.4966539	7.8866048627004	0.00037002230233532	0.00263000096816302	0.384155355707874	up
Rab7l1	0.70920677777778	11.2400031666667	7.88543881333274	0.000370297049226819	0.00263000096816302	0.383311036033572	up
Thbd	3.07854539444445	7.53000135833333	7.88072001183826	0.000371411346833978	0.00263416648590561	0.37989307874545	up
Vps72	0.801114972222222	8.62695570833333	7.88064724950816	0.000371428559665944	0.00263416648590561	0.37984036066955	up
Oma1	1.23162388888889	8.92691555555556	7.87874804800996	0.000371878170161949	0.00263627732644027	0.378464189096307	up
Bnc2	0.931854911111112	8.25000532222222	7.87181811662796	0.000373524156856589	0.002642546308724	0.373440207282075	up
Gja5	1.88785427777778	9.07520102777778	7.86955530121742	0.000374063465232125	0.00264528289090162	0.371798881328218	up
Ireb2	0.797259833333334	6.40599360555556	7.86820302166881	0.000374386196526989	0.00264540828967563	0.370817808336632	up
Foxk2	1.15062847222222	9.76673204166667	7.86691892284352	0.000374692958066627	0.00264542073405852	0.369886060705948	up
Taf13	1.02458811111111	10.7832531388889	7.86506996820465	0.00037513517694971	0.00264746538427446	0.368544212564302	up
Mthfd2l	1.07779699444445	5.29418059166667	7.85887579338134	0.000376621115368475	0.0026525621149031	0.364046838895959	up
Mon1b	0.725344255555557	7.11673770555556	7.8499199019281	0.000378781783278698	0.00266236936569513	0.357538679383769	up
Timm22	1.056837	11.2738335	7.84676596027501	0.000379546148475184	0.00266666141660552	0.355245162419875	up
Atpif1	1.13174202777778	14.4436471805556	7.83778597461109	0.000381732388156297	0.00267674400702492	0.348710492496778	up
Nrxn1	1.55694881666667	6.12431900833333	7.83707119355454	0.000381907039683327	0.00267674400702492	0.348190064623111	up
Rere	0.930224033333335	8.00451528888889	7.83194134564775	0.000383163231473563	0.0026812152385526	0.344453810055471	up
Slc35e2	2.43168766666667	2.98668470555556	7.83017360836015	0.000383597234324228	0.00268316984831548	0.343165797221652	up
Tctex1d2	1.63917669444445	9.64563226388889	7.82701167978475	0.000384374966967916	0.00268536147885318	0.340861298821153	up
Cep44	0.959804566666668	8.11196855	7.81740160348942	0.000386750102340706	0.00269869429819156	0.333852120535446	up
Tmem106c	0.843615777777778	6.73943313888889	7.81191266779477	0.000388114410489763	0.00270603725030784	0.329845280442688	up
Gsta3	1.61558861111111	10.9511554722222	7.80235576501256	0.000390503316411794	0.00271614315549134	0.322862899149766	up
Incenp	1.15045319444445	9.10717601388889	7.79277834401472	0.00039291465262831	0.00272963174975702	0.31585788560279	up
Camp	4.16952133333333	3.85030401111111	7.78958280693021	0.000393723080897675	0.0027310977692726	0.313518936185157	up
Rfxap	0.723089933333334	7.21266590555556	7.78887122873864	0.000393903365881605	0.0027310977692726	0.312997985677146	up
Nap1l2	1.81407962222222	4.15660987777778	7.78840330556541	0.000394021971300411	0.0027310977692726	0.312655393346201	up
Acot3	0.851840405555557	6.81189999722222	7.78806170838891	0.000394108583038599	0.0027310977692726	0.31240527967595	up
Skiv2l2	0.809428083333336	8.916254875	7.78759184900063	0.000394227752018135	0.0027310977692726	0.312061237894262	up
Hoxd9	0.85683805	6.11953881388889	7.78356084268004	0.000395251860199205	0.00273486061418573	0.309108884196962	up
Bend7	1.35672043888889	2.48098191944444	7.78297273222158	0.000395401534581069	0.00273486061418573	0.308678031937236	up
Slitrk5	1.01187308333333	4.17981575277778	7.77808451312522	0.000396648161578743	0.00274129707526153	0.30509578101449	up
Hdhd3	0.996636877777779	6.92688454444444	7.77481697710984	0.000397484038791557	0.00274524972437575	0.302700104932695	up
Tnfrsf10b	2.19319110555556	5.27633499166667	7.77412481298657	0.000397661367932935	0.00274524972437575	0.302192512577402	up
Mcat	0.694573966666669	6.61093493888889	7.77304001816182	0.000397939473671	0.0027458456840775	0.301396907217185	up
Ccnyl1	1.06471612777778	5.23303076388889	7.75343909109078	0.000403003975111361	0.00277210448563701	0.287004265334713	up
Hsdl1	1.00131173333334	7.30633930555556	7.74639780008042	0.000404841716100885	0.00278130267295131	0.281826072756095	up
Grn	0.777041611111112	14.2769694166667	7.74418438161493	0.000405421433754217	0.0027833800707135	0.28019745350677	up
Hsf1	0.726610277777779	11.0248651388889	7.74185917167847	0.000406031478403422	0.0027833800707135	0.27848613400304	up
Ccl2	2.46891327777778	15.4118095277778	7.74003699524689	0.000406510298219359	0.00278504508025719	0.277144720935531	up
RGD1309492	1.46402739444445	6.51471969722222	7.7374655649041	0.000407187127950008	0.00278712717693782	0.275251260679187	up
Arhgap18	1.38797413888889	6.99126074722222	7.73404022727562	0.000408090767243765	0.00278811455839959	0.272728163058238	up
Psen1	0.819626083333335	9.15895401388889	7.73110617962775	0.000408866667466978	0.00279016918983071	0.270566160888054	up
Polr3e	0.761199055555557	9.77683430555556	7.73005875831658	0.000409144073393913	0.00279096431032804	0.269794174772048	up
Ribc1	1.28622135555556	7.89589979444444	7.72608418029756	0.000410198734185492	0.0027970587428914	0.266863928215364	up
Gpr137	1.26585713333334	7.37502124444444	7.71201705954195	0.000413957134242374	0.00282157737041354	0.256482243242552	up
Zfp638	0.805709000000002	7.56588638333333	7.70929734532448	0.000414688422161554	0.00282434238682233	0.254473130773616	up
Taf2	0.737769727777779	6.18792278611111	7.70475305514067	0.000415913688738382	0.00282951065977177	0.251114763617063	up
Six1	0.735527361111111	7.824146625	7.7042430459609	0.000416051465823808	0.00282951065977177	0.25073774207586	up
Fxn	0.867183638888888	11.1731392361111	7.68662535106177	0.000420843803964796	0.00285170994819427	0.23770038110982	up
Cep97	0.983005283333334	4.873483025	7.6826939205362	0.000421922031254647	0.00285678433886587	0.234787457091604	up
Spdya	2.67938050555556	3.33274181388889	7.67845013290684	0.000423089558181349	0.00286133901199683	0.231641618557823	up
G3bp1	0.85941866666667	13.3843828888889	7.67579237389448	0.000423822672736994	0.00286406385039682	0.229670690188431	up
Gins3	1.40989463333333	6.21786991666667	7.67246636907273	0.000424742212702553	0.00286916011049501	0.227203357701232	up
Tox	0.745979222222223	9.21650883333333	7.6698856462656	0.000425457314776472	0.0028728719499523	0.225288247251354	up
LOC286960	3.38667692777778	3.44474856944444	7.66574125431136	0.000426608652263448	0.00287840540288372	0.222211573446938	up
Cmklr1	1.59317777777778	5.00747283888889	7.65906390908711	0.000428471344372128	0.00288538176073848	0.217251419519103	up
Apof	1.31640903333333	2.11170956666667	7.65709228778795	0.000429023162149516	0.00288538176073848	0.215786103769005	up
Tgfbrap1	3.63476529444445	3.75107834166667	7.65632042411609	0.000429239418173289	0.00288538176073848	0.215212361329439	up
Mr1	2.07102941111111	2.61309147777778	7.65628918235624	0.00042924817398547	0.00288538176073848	0.215189137599957	up
Fam180a	3.78905518333333	4.319744625	7.65548978647467	0.000429472283750894	0.00288538176073848	0.214594873943552	up
Mogat1	0.967500088888891	7.05331913888889	7.65478305794136	0.000429670528453986	0.00288559607320608	0.21406945274868	up
Isoc1	1.24075603333333	7.19117505555556	7.64993639935081	0.000431032957817866	0.00289362566535082	0.210465024245849	up
Mrpl12	0.921481527777779	13.6365344305556	7.64715989449215	0.00043181573173205	0.00289775918698486	0.208399247941629	up
Eef1e1	1.07082911111112	11.2580974444444	7.64507581368979	0.000432404385925346	0.00290005877105025	0.206848214599058	up
Hs1bp3	0.949698405555557	6.58000408055556	7.64099629604704	0.000433559378900382	0.00290384345397101	0.203811039767606	up
Alg1	1.40522768888889	5.84855967777778	7.63675758074893	0.000434763272841728	0.002908766224835	0.200653828533174	up
Mettl18	2.65001185555556	3.20234021666667	7.63663755947639	0.000434797418631299	0.002908766224835	0.200564408084273	up
Gbp5	1.57954362777778	4.94756639722222	7.62783101309978	0.000437311452719108	0.00292107884879413	0.193999811624424	up
Wdr3	0.967412222222223	9.99005561111111	7.6258279497783	0.000437885647639014	0.00292282230855959	0.192505751371606	up
RGD1562717	0.787636222222223	12.0176426388889	7.62521157977177	0.000438062512871716	0.00292282230855959	0.192045939025582	up
Lpar6	2.07473762222222	5.71147032777778	7.62435587036226	0.000438308194416001	0.0029232342362685	0.191407525083655	up
Otud6b	0.763599755555557	6.58059702777778	7.62309714181049	0.000438669879517511	0.00292452205995014	0.190468318390742	up
Hpgd	3.51190031666667	3.83840174722222	7.62075118095275	0.000439344904800952	0.00292708295988575	0.188717503265466	up
Tmem203	0.847911083333335	11.7340137361111	7.62058946590084	0.000439391481382516	0.00292708295988575	0.188596796145566	up
Jrkl	1.03131092222222	7.23646125555556	7.61781230230302	0.000440192252904795	0.00293129175091727	0.186523517601991	up
Hccs	1.34972110555556	6.456862625	7.61648274181369	0.000440576225196212	0.00293159792039842	0.185530704849224	up
Acvr2a	1.06672117777778	5.84816036111111	7.60933731173498	0.000442646529823709	0.00294198825779766	0.180192436900156	up
Clcn7	1.35598445555556	6.19000130555556	7.60480083511507	0.000443966832825101	0.00294737567891964	0.176800998056803	up
Spryd4	1.54318727222222	6.24183956944444	7.58595747900228	0.000449500621132662	0.00297666028470205	0.162694762814962	up
Ogg1	1.28545055555556	10.6559704166667	7.58569195048125	0.000449579174838264	0.00297666028470205	0.162495766801049	up
Man2a1	0.75544352777778	10.2017110416667	7.58295563993158	0.000450389619328137	0.002980683777231	0.160444726963846	up
Lsm7	0.987535611111113	12.1983744166667	7.57909478404893	0.000451536044634655	0.00298280735312853	0.157549662253705	up
LOC688972	1.14942052222222	3.75851350555556	7.5790838619609	0.000451539292633626	0.00298280735312853	0.157541470483226	up
Rab36	1.24832956111111	7.28111255277778	7.57559566256314	0.000452578010519283	0.002986577678638	0.154924725088475	up
Cd200r1	3.21032294444445	4.28852868333333	7.57470222742243	0.000452844507985517	0.00298687972624516	0.154254325908963	up
Col8a1	0.992333666666669	12.9108412777778	7.57197392964641	0.000453659453637846	0.0029911176519406	0.152206686946509	up
Pld4	0.987595388888889	2.10971988333333	7.56535486183674	0.000455643723146751	0.00300077891625919	0.147236258647871	up
Espl1	1.27376644444445	9.71796722222222	7.56092258986243	0.000456978113931874	0.00300842479786574	0.143905817746444	up
Pnisr	0.875276111111114	9.25359533333333	7.55994598161925	0.000457272748814755	0.00300922244828891	0.143171757029022	up
Nup160	0.711494222222224	7.01724366111111	7.55643774386429	0.000458332992030344	0.00301505590168767	0.140534128478367	up
Pik3r1	0.736834583333334	7.79757476388889	7.55520019625499	0.000458707684375308	0.00301523387679366	0.139603436142173	up
Acot8	1.32560381666667	4.93463935833333	7.54359738271595	0.000462238167053187	0.00303384240782128	0.130871082684568	up
Spry2	1.28493797222222	9.21642729166667	7.53874404339473	0.0004637243616509	0.00304244572676179	0.127214935289238	up
Pml	0.715295750000001	4.56376750833333	7.53123098453297	0.000466036065321389	0.00305414719498683	0.121551082831641	up
RGD1307365	1.05678942777778	8.106987675	7.51999764321699	0.000469517681545444	0.00307030553734768	0.113073393874796	up
Dlx5	1.51653154444445	7.74678845	7.51984998858641	0.00046956364735017	0.00307030553734768	0.112961886633053	up
Nova1	2.56099700555556	3.27454663611111	7.51887347675826	0.000469867774208643	0.00307039748898079	0.112224386815376	up
Cst3	0.820989111111116	15.1238251111111	7.51830454383513	0.000470045070154397	0.00307039748898079	0.111794667841986	up
Vav3	1.36632337222222	4.62109206388889	7.51501208904455	0.000471072633507663	0.00307437809385155	0.109307295068634	up
Nudt5	1.20728667222222	8.70986269166667	7.51308793616593	0.000471674372093119	0.00307714754896552	0.107853201049829	up
Nek9	0.719041416666668	9.97239668055555	7.50731689412041	0.000473484548347313	0.00308431710859213	0.103490035229387	up
RGD1306195	0.9660954	8.38656096666667	7.50213727361636	0.000475116143895609	0.00309262279480568	0.0995715124878354	up
Galnt2	1.03706430555556	12.9576987361111	7.50074511719929	0.000475555798752932	0.00309432349623673	0.0985179053322573	up
Trib2	0.711209555555557	7.40216006111111	7.49116082263721	0.000478595558670091	0.00311060215670666	0.0912597101713422	up
Slc26a2	0.867845855555557	5.43387808333333	7.48714873578903	0.000479874783236943	0.00311774826397425	0.0882189441119392	up
Hexim2	0.802804888888889	7.22081744444444	7.48447130202607	0.00048073069006855	0.00312213975313333	0.0861889216795886	up
Slc35b1	0.951771388888891	12.89682775	7.47116302518662	0.000485011609758249	0.00314233789328924	0.0760892090759713	up
Mlh3	2.01010214444445	3.07992615	7.47086274652183	0.000485108714949477	0.00314233789328924	0.0758611451656694	up
Trappc9	0.792737344444446	6.38567165555556	7.46758510773588	0.00048617013060874	0.00314803779606936	0.0733712336687029	up
Rabl2b	1.07499610555556	6.70620575277778	7.46631292838177	0.000486582839465797	0.00314829506291042	0.0724045451802944	up
Pih1d2	1.14551966666667	9.13333602777778	7.46589151062126	0.00048671964238486	0.00314829506291042	0.0720842916000306	up
Vegfc	1.30995111111111	13.6053232777778	7.4641593996748	0.000487282402591038	0.00315053590672633	0.0707678200108139	up
RGD1307554	0.939674483333334	5.39064886388889	7.46070674723447	0.000488406437631579	0.00315637932806036	0.0681428751778608	up
Map3k8	0.927957222222226	9.95921072222222	7.46026615145016	0.000488550094877619	0.00315637932806036	0.0678078276387364	up
Adcy8	2.03046832222222	7.32505750555556	7.45151206981057	0.000491414661245561	0.00317134305380459	0.0611472780881668	up
Tnfrsf9	2.60539697777778	7.04025515555556	7.44632296692869	0.000493121951303827	0.00317763242543369	0.0571959259851837	up
Rdh10	1.08028933888889	5.74864465833333	7.44303299122363	0.000494207996852351	0.00318344824411353	0.0546894618712486	up
Mblac1	1.48498078333334	7.17158085833333	7.4379042988796	0.000495906604673996	0.00318886184802794	0.0507802488249043	up
Ttc19	1.41299002777778	8.030547875	7.43710712300993	0.000496171240059099	0.00318886184802794	0.0501724114273623	up
Clec2d2	0.821621333333337	11.2698267222222	7.43639986855464	0.00049640616294289	0.00318886184802794	0.0496330905893281	up
Cyp2r1	1.81619397777778	3.36804343888889	7.43501989016532	0.000496864913866647	0.00318886184802794	0.0485806517993392	up
Lsm4	0.852672555555556	12.6667488333333	7.42413046887051	0.000500502377638987	0.00320851762725477	0.0402698802964956	up
Tbx3	0.818478222222224	10.8794735833333	7.42412463408594	0.000500504335006134	0.00320851762725477	0.0402654243657645	up
Star	2.07938147222222	4.568226025	7.4141545861383	0.000503862063060868	0.00322170851747766	0.0326470078821171	up
Tg	1.09538156111111	5.02295578055556	7.40132878890191	0.000508220398088532	0.0032376420292478	0.0228333210702774	up
Zfp174	0.95113073888889	5.29804340833333	7.40059316260366	0.000508471706031792	0.00323805384894768	0.0222700071669673	up
Dut	1.5973565	11.3738693055556	7.39671101715885	0.000509800352899549	0.0032445196833728	0.0192964061100565	up
Sgk1	2.84772523888889	7.52478001944444	7.39458504862162	0.000510529677422187	0.0032445196833728	0.0176674069622171	up
Smc2	0.98413213888889	4.97833074722222	7.39457125044525	0.000510534414944098	0.0032445196833728	0.0176568329390436	up
Qrsl1	2.81274194444445	3.54387691666667	7.3895137922531	0.000512274333214407	0.00324882273655325	0.0137799725411138	up
Nhlrc3	0.712119338888891	7.330507825	7.38823882036535	0.000512714056442673	0.00324882273655325	0.0128022628269306	up
Cxcl5	4.67653378055556	4.33838293194444	7.38716712154666	0.000513084014776946	0.00324882273655325	0.0119803194139907	up
Tbl3	0.871209583333335	10.2412404027778	7.3871035895078	0.000513105956310584	0.00324882273655325	0.0119315900309385	up
Gbp2	1.73124609444445	8.13740464722222	7.38640706892199	0.000513346579863519	0.00324882273655325	0.01139733150438	up
Fam64a	1.33012905555556	5.76511245	7.38354047922717	0.000514338277443989	0.00325272551907433	0.00919808491073937	up
Mtmr9	0.794521222222224	11.2288389444444	7.3772950568309	0.000516506655548014	0.0032604952524714	0.00440403343904805	up
Pmel	1.11442207222222	5.00899178611111	7.37593126635775	0.000516981578249042	0.00326230608871813	0.00335670547053368	up
Aven	0.824994833333335	8.97948725	7.37149405361251	0.000518530320519219	0.00326851216208099	-5.20E-05	up
Mmp12	3.04338550555556	3.62167023055556	7.36532000199667	0.000520694320989466	0.00327894519611581	-0.004797994	up
Chst2	1.47809177222222	7.42705726388889	7.36515436237702	0.000520752522931864	0.00327894519611581	-0.004925367	up
Tpx2	1.11026383333333	8.68041761111111	7.35993938683219	0.00052258884325336	0.00328692844957071	-0.008936858	up
Lrrtm3	2.21532822777778	4.861452425	7.35612146488984	0.000523938031186197	0.00329422001703043	-0.01187526	up
Lpar3	1.12506952222222	6.01814430555556	7.3496647671204	0.000526229001969399	0.00330742554245042	-0.016847561	up
RGD1310507	1.80981245555556	5.43781770555556	7.34607695611064	0.000527507096869419	0.00331425773610787	-0.019612167	up
Dpysl3	0.748828305555558	10.9939415694444	7.33513833485608	0.000531426262947433	0.00333284576404524	-0.028048194	up
Nxph4	0.891620538888891	6.85249088055556	7.32722732232078	0.000534281909597361	0.00334712469692503	-0.034156066	up
Tekt1	1.72091657777778	5.08437188888889	7.32192685862962	0.000536205267726532	0.00335432844545696	-0.038251595	up
Rab27a	1.68129467222222	7.01709150277778	7.31976310895037	0.000536992746226847	0.00335804368017199	-0.039924204	up
Mef2a	0.972490555555556	8.67518572222222	7.30960658826947	0.00054070725379463	0.00337883599840614	-0.047781048	up
Pcdhb15	3.50455394444444	4.1203868	7.30815991931044	0.00054123878064764	0.00338055989698431	-0.048900923	up
Timm21	0.930753666666669	11.1464121111111	7.30272812911613	0.000543239961111159	0.00338936607704675	-0.053107415	up
RGD1311847	1.21792819444445	5.71254696944444	7.30271226974022	0.000543245816682546	0.00338936607704675	-0.053119701	up
RGD1563438	0.760033694444445	13.4926580972222	7.29770709673465	0.000545097511996698	0.00339892399015338	-0.056998209	up
Foxm1	1.60693772222222	9.18566161111111	7.29533101847654	0.00054597914084636	0.00340197563084117	-0.058840235	up
Manba	1.46467405555556	5.17700038333333	7.29374729844756	0.000546567696539273	0.00340319807317544	-0.060068282	up
Hif1a	0.801212805555559	13.3548197916667	7.29321762486042	0.000546764703985542	0.00340320320058744	-0.060479053	up
Ispd	1.14813230555556	3.67166069166667	7.28596482632914	0.000549470691696131	0.00341147748348346	-0.066106305	up
LOC498601	1.2694421	7.18770423888889	7.27905964170216	0.000552061552863544	0.00342266324429017	-0.071468341	up
Dpy19l3	1.90159390555556	5.10748038611111	7.27426903194979	0.000553867411024317	0.0034326323612143	-0.075190936	up
RGD1311756	1.14357186111111	12.0667940416667	7.27328821933534	0.000554237987637574	0.00343370227555321	-0.075953347	up
Psmc4	1.02277283333334	11.27530675	7.27102358206444	0.000555094735072148	0.00343644760255061	-0.077714047	up
Cxcl13	5.70087818888889	4.50512438333333	7.26581645968686	0.000557070552459253	0.00344387130203516	-0.081764249	up
Cx3cl1	1.54065891666667	13.3075695416667	7.25185309601472	0.000562409618158389	0.00346384626950079	-0.092637568	up
Hirip3	0.726654694444445	12.65073563	7.25162293515245	0.000562498123086627	0.00346384626950079	-0.092816946	up
Olr30	0.726738483333333	2.07815204166667	7.22368534452997	0.000573363121625957	0.00352075400737893	-0.114626771	up
Mmachc	1.93472787777778	5.41543507222222	7.20992411317076	0.000578805014856957	0.00354413363668325	-0.125396275	up
Adam23	1.40674621666667	5.34496190277778	7.20737139367511	0.000579821119179824	0.00354910266563599	-0.127395965	up
Hyal3	0.988593000000002	7.58674486666667	7.20642714593594	0.000580197503257237	0.00355015382328159	-0.128135801	up
Lysmd2	0.931103444444445	10.9405784444444	7.20423634836622	0.00058107187216295	0.00355299745026813	-0.129852654	up
Pycrl	0.752154305555557	9.169030875	7.19728858078322	0.000583855003407308	0.00356498864628883	-0.135300341	up
Syt12	3.36112518333334	4.15897291944444	7.19561057586192	0.00058452951222581	0.00356785131899406	-0.136616726	up
G4	0.807587077777779	5.45155370555556	7.19329315368918	0.000585462546710461	0.0035722894118137	-0.138435163	up
Lman2l	0.775731361111113	8.78700851388889	7.19202546421906	0.000585973677347469	0.0035741509778293	-0.139430107	up
Myl4	1.1436484	6.48886275	7.18113469363229	0.00059038638333839	0.00359834172601789	-0.1479839	up
Ctns	1.20737000555556	5.44753756944444	7.18044535563545	0.000590666993273142	0.00359834172601789	-0.148525691	up
LOC683674	0.970613194444446	5.94308038055556	7.17473459398858	0.000592997689118622	0.00360432057222871	-0.153015825	up
RGD1561724	1.74218571111111	5.22414783333333	7.16229064216474	0.000598113702204346	0.00363032833874695	-0.162810581	up
Mep1b	0.824937922222223	1.91946901111111	7.15635367148461	0.000600572708762853	0.003640158902484	-0.167488754	up
Paqr3	1.36736683333333	5.18005583333333	7.15571961792912	0.000600836022360452	0.00364048287806035	-0.167988567	up
Taldo1	0.77599127777778	12.7506564722222	7.14493549676604	0.000605335253000744	0.00366055731583345	-0.176495292	up
Babam1	0.723698388888889	9.90864161111111	7.14369343064792	0.000605855979163901	0.00366124634176359	-0.177475762	up
Igfbp5	3.97589204444445	4.58562105555556	7.14269560783502	0.000606274687649908	0.00366192444521691	-0.178263535	up
Mmp13	3.64062239444445	9.18793499722222	7.13816640768875	0.000608179497777658	0.00367087325955081	-0.181840482	up
Mefv	1.17769960555556	4.80206170277778	7.13585142640199	0.000609155792633451	0.0036712395397965	-0.183669492	up
Galk2	1.00184733888889	7.59283211944444	7.13467586519854	0.000609652262272806	0.0036712395397965	-0.184598468	up
Det1	1.01229100555556	5.723753125	7.11327887564468	0.000618771945950817	0.00370810058327525	-0.201530073	up
Lyar	0.984378138888892	11.9058058194444	7.10418666703784	0.000622695381390716	0.00371886175037942	-0.208737945	up
Nab1	1.09742731666667	5.81548809166667	7.10400079445338	0.000622775891211865	0.00371886175037942	-0.208885378	up
Mkl1	0.725238822222222	6.77450687777778	7.09807494174337	0.000625349034747366	0.00372653030084595	-0.213587444	up
Ap3s1	0.872390749999998	11.5786422083333	7.09413753994124	0.000627065618469561	0.00373419405547253	-0.216713554	up
Pank1	1.32509806111111	4.479724375	7.09295701260909	0.000627581364132129	0.0037359828152368	-0.217651125	up
Slc30a4	1.01637880555556	9.72312004166667	7.08870583219882	0.000629442720454357	0.00374449344023379	-0.221028495	up
Smo	0.879348577777779	6.56358956666667	7.08549956000168	0.000630850838541617	0.00375029797675854	-0.223576872	up
Pdlim3	0.890517361111112	9.04811779166667	7.07571503996635	0.000635170782132489	0.00377339299919599	-0.231359769	up
Nr1h3	2.27687713333334	5.82829798888889	7.07354778280174	0.000636132314899646	0.00377651857171943	-0.233084906	up
Usp5	0.864498450000001	6.83630568611111	7.06723275094525	0.000638943778923314	0.00379060539071459	-0.238114232	up
Mme	1.53686163888889	11.9290371527778	7.06674684531262	0.000639160706049471	0.00379060539071459	-0.238501368	up
Nat8b	1.17187841111111	8.6015726	7.06199927730684	0.000641284739731307	0.0037953282167498	-0.24228509	up
Tbcb	0.748577194444445	13.7394414305556	7.06154463556129	0.000641488576209744	0.0037953282167498	-0.242647544	up
Zak	0.864631338888891	5.25941675277778	7.05810739023538	0.000643032101528425	0.00380316326805782	-0.245388461	up
Aurka	1.35576408333333	8.57377804166667	7.05759885642687	0.000643260831506183	0.00380321937428008	-0.24579407	up
Scrg1	0.731941077777779	5.96087232222222	7.04327291122886	0.000649743640023269	0.00382923751150644	-0.257230719	up
Cdc45	1.16864505555556	10.8771049166667	7.04218801548744	0.000650237681731346	0.00382923751150644	-0.258097612	up
Cyb5d2	2.34618445555556	3.21353861666667	7.0373746652219	0.000652434894631538	0.00383523826403704	-0.261945119	up
Chrac1	0.830323166666668	11.40587875	7.03011300453531	0.000655766159616168	0.00384569829981801	-0.267753879	up
RGD1562502	0.701831111111114	13.6111311666667	7.02549268715269	0.000657896062755073	0.00385688509652324	-0.271452415	up
Sephs2	1.27104228888889	8.3211513	7.02361019560466	0.000658766182615856	0.0038606814087288	-0.272959928	up
LOC500420	0.952500138888891	11.3919652916667	7.01568110242639	0.000662445936735912	0.0038728086989138	-0.279313359	up
Frk	1.27199148333333	6.14218428611111	7.01421521956145	0.000663128855100997	0.00387316372034916	-0.280488607	up
Spin2a	3.88805953333333	5.54826361666667	7.00924691781822	0.000665449589884311	0.00388279651386584	-0.284473411	up
Snapc5	1.65040147222222	6.90563029166667	7.00808216657069	0.000665995027135672	0.00388467240609365	-0.28540794	up
Ruvbl1	0.712840666666668	13.2318292222222	7.00734628682334	0.000666339898931754	0.00388537755521652	-0.285998435	up
Slc38a7	0.988653194444446	10.7798076527778	7.00099460552738	0.000669325318738098	0.00389960860824827	-0.291097418	up
Cst7	1.51324678333333	2.14755408055556	7.00024279871314	0.000669679716606422	0.00389960860824827	-0.29170121	up
Gsta5	1.3960236	8.24982764444444	6.99611247137383	0.000671630647097635	0.00390572471847224	-0.295019339	up
Robo1	0.82074283888889	6.64518124722222	6.9954039949267	0.000671965957680348	0.00390636510317728	-0.295588665	up
Smg5	0.961493061111113	5.99211880833333	6.99440186388161	0.000672440584340779	0.0039078146789144	-0.296394053	up
Dgcr2	1.07177151111111	4.9630645	6.98842145123135	0.000675281168473124	0.00391645016031537	-0.301202387	up
Fus	1.6206696	7.97689517222222	6.98219259665588	0.000678254674552183	0.00392582043358583	-0.306214164	up
Fam167a	1.21367368333333	4.934153875	6.98105090617283	0.000678801347693438	0.00392767410888528	-0.307133185	up
Ccs	0.741824611111114	11.4645710277778	6.98028723264149	0.000679167303138232	0.00392771577891873	-0.307747986	up
Gpnmb	2.30825480555556	11.5942171805556	6.97961879421446	0.000679487810718574	0.00392771577891873	-0.308286164	up
Arf2	1.21670456666667	6.15438473888889	6.97791079255608	0.000680307578366815	0.00393088862904812	-0.309661519	up
Gtf2a2	0.802670916666668	11.07672363	6.97333659181337	0.000682508695782234	0.00394123779818056	-0.313346259	up
Ddx20	0.723867000000001	10.9014706666667	6.9633453520717	0.00068734550503342	0.00396257310595372	-0.321401773	up
Trappc2	2.79905031111111	5.80651604444444	6.95811098209655	0.000689895469411403	0.00397331232001315	-0.325625912	up
Cln3	1.0235561	5.07859715555556	6.95639807293778	0.000690732325277858	0.00397338986524843	-0.327008811	up
RGD1561004	1.09503639444445	5.93627061388889	6.95586302892161	0.000690993968448574	0.00397338986524843	-0.327440832	up
Dyx1c1	1.06736712777778	5.75679484166667	6.95573989076295	0.000691054200925492	0.00397338986524843	-0.327540264	up
Azin1	0.70023138888889	11.2145385277778	6.95071382831796	0.000693517919054931	0.0039849139919993	-0.33159998	up
Cpped1	1.46762453888889	5.00068884722222	6.93699666648326	0.00070029430300837	0.00400932580805947	-0.342692365	up
Rcbtb1	1.22623542777778	5.25063189166667	6.92274899290082	0.000707414797750478	0.00404333591320512	-0.354233284	up
LOC501953	1.04576277222222	4.030762375	6.91751128297025	0.000710053657700805	0.00405574606524066	-0.358480955	up
Cebpd	1.05292830555556	15.2871157083333	6.91655567674162	0.000710536349950655	0.00405716723587689	-0.359256222	up
Angptl1	1.57221601666667	5.89996365277778	6.90762254403009	0.000715067206494525	0.00408169490985868	-0.366507874	up
Ppp1r9a	1.6966588	3.64294520555556	6.89698372132276	0.000720507277852101	0.00410194937607496	-0.37515442	up
Fadd	0.944865944444445	7.94088211111111	6.89584703231848	0.000721091367168863	0.00410369050832262	-0.376078908	up
Lcmt2	2.09635313888889	8.404255875	6.8937404960747	0.000722175276570589	0.00410467956036985	-0.377792527	up
Ppapdc2	1.50037919444445	9.39333373611111	6.89034872032511	0.000723924501527759	0.00410926646858705	-0.38055258	up
Depdc5	0.880018894444446	5.76430350833333	6.88171798431701	0.000728397952434756	0.00413330692865087	-0.387580965	up
Nav3	1.56173545555556	4.97377696111111	6.87524929750045	0.000731771950271199	0.0041423389439479	-0.392853537	up
RGD1562079	0.94581463888889	10.5821785972222	6.86142510520739	0.000739043870590305	0.00416812752900549	-0.404135441	up
Ppa1	1.36012458333334	11.6652151805556	6.85294812541758	0.000743544739217696	0.00418639097410236	-0.411062891	up
Sgpp1	2.54793195	3.86701901944444	6.85146641833862	0.000744334736656672	0.00418812023249539	-0.412274488	up
Zfp202	0.694533477777779	7.88666653888889	6.83451759586413	0.000753441371284992	0.00423112575839455	-0.426149175	up
Asb3	1.01032977777778	4.96805301666667	6.83281526721129	0.00075436320454051	0.00423356147174514	-0.427544325	up
Sesn3	1.59192082777778	5.501991625	6.82794922685899	0.000757005499838078	0.00423603555754731	-0.431533906	up
Tmed1	1.21319864444445	8.01456353888889	6.82750731798527	0.000757245994347968	0.00423603555754731	-0.431896337	up
Enc1	0.79071177777778	11.6875601666667	6.8250051096915	0.000758609423435004	0.00423847814149021	-0.433948887	up
Me1	0.768664263888891	12.6274125069444	6.82296179763823	0.00075972493059086	0.00424169564562589	-0.435625471	up
Shkbp1	1.87992586666667	8.78522884444444	6.82185437052749	0.000760330309442942	0.00424370974192623	-0.436534315	up
Ddx3x	1.37961886111111	9.21140781944444	6.81792733931592	0.00076248157885998	0.00425298004774408	-0.439758146	up
Tpcn2	1.81220133888889	4.88196441388889	6.81423620530563	0.000764510102606259	0.00426292405975917	-0.44278973	up
Cdc20	0.858796972222222	10.3849412083333	6.80932269861465	0.000767220185404147	0.00427600617101353	-0.446827389	up
Aldh3a2	1.46973372222222	10.9665328611111	6.80828217705884	0.000767795531246344	0.00427600617101353	-0.447682746	up
Pdzrn3	1.41530961111111	9.00260741666667	6.80064149440478	0.000772035833223201	0.00428834633330864	-0.453967071	up
Klhl17	1.15831181666667	5.22140985833333	6.79632212965651	0.000774445017998494	0.00429897527271036	-0.457522271	up
Ddx28	1.42746108888889	7.07807338888889	6.79435872478402	0.000775543034634252	0.00430231692414466	-0.459138938	up
Acsl5	0.694562027777777	12.1017105416667	6.79292032891698	0.000776348598131912	0.00430540892960175	-0.46032356	up
Fam8a1	0.917404405555556	8.07856326944444	6.78669881607801	0.000779844181298245	0.00432341227643997	-0.465449822	up
Cenpb	1.12000683333333	9.79288625	6.78244650885161	0.00078224392948461	0.00433117952274802	-0.468955789	up
Zfp131	0.702315222222225	11.7267792777778	6.77695204607286	0.0007853574525316	0.00434287399715195	-0.473488599	up
Ctsl1	0.75168263888889	15.1485594861111	6.77565842622555	0.000786092604787943	0.00434555398829077	-0.47455625	up
Zfp422	0.937725944444449	10.9037843888889	6.76965607025897	0.000789514216400558	0.00435891251174427	-0.479512333	up
LOC688765	2.72291966111111	4.47826984722222	6.76580864858464	0.000791716561932147	0.00436690213031382	-0.482691027	up
Tsnax	1.35381435	7.34758658055556	6.76159660133443	0.000794135853950057	0.00437468233041335	-0.486172689	up
Ncs1	0.701964233333334	7.67069944444444	6.75732142978756	0.00079660023138644	0.00438130127262542	-0.489708368	up
RGD1559786	0.897771472222224	11.5366092361111	6.7557602082574	0.000797502405231217	0.00438348359427944	-0.491000002	up
Cdh17	2.57661755555556	2.82694352777778	6.74860147726666	0.000801654479994196	0.00440208518567154	-0.496925748	up
Tnnc2	1.15809198333333	4.19419378611111	6.74753118961949	0.000802277414105465	0.00440208518567154	-0.497812142	up
Fanca	2.02260942777778	5.74364009166667	6.7471592784012	0.000802494007965758	0.00440208518567154	-0.49812018	up
RGD1309049	1.30658561111111	7.36537069444444	6.74646589608427	0.000802898002597554	0.00440208518567154	-0.498694515	up
Aldh1a2	2.85602704444445	3.86189346111111	6.74643366371526	0.000802916788347539	0.00440208518567154	-0.498721215	up
Ddit4l	2.78446382222222	6.43016009444444	6.74032152882969	0.000806488368139968	0.00441887356984334	-0.503786094	up
Brca1	1.78520957777778	2.28299211111111	6.73208674159264	0.000811329664573056	0.0044397904389113	-0.510615942	up
Met	1.66548869444445	3.58566133611111	6.73141673367824	0.000811725057416845	0.00444055331788395	-0.511171943	up
Map1b	0.867217361111111	7.914477125	6.73030781532066	0.000812379959391542	0.00444273491663464	-0.512092272	up
RGD1562963	1.58772057222222	4.95089139722222	6.72604384089444	0.000814903916453786	0.00445092513813723	-0.515632258	up
Hpdl	3.21780239444445	4.382050125	6.72266127506664	0.000816912655688606	0.00446026934550536	-0.518441811	up
Tesk2	1.12890952222222	4.76148376111111	6.72229762247532	0.000817128954863436	0.00446026934550536	-0.51874393	up
Smad3	2.20630765	2.40742106944444	6.72144559270907	0.000817636000714301	0.00446163312500502	-0.51945184	up
Chd3	0.699427055555557	7.22735782777778	6.71311677359451	0.000822611895695762	0.00448032921652571	-0.526375758	up
Dnajc12	3.69086428611111	4.04362145694444	6.71125464053083	0.000823729220068437	0.00448359924083062	-0.527924758	up
Eme1	2.06098052777778	4.57991914166667	6.70473850684411	0.000827653021504169	0.00450072005142095	-0.533347942	up
LOC503175	0.80923663888889	7.74242395833333	6.70276761133856	0.000828844123143475	0.00450223660179463	-0.534989117	up
Fhod1	0.874487833333335	11.1890594722222	6.6996788174705	0.000830714847713622	0.00450888938150444	-0.537561972	up
Svip	0.751994305555557	9.043458375	6.68813805971959	0.000837748224675037	0.00454280039182178	-0.547183674	up
Sdccag3	0.862913250000001	8.59381329166667	6.68243252445134	0.000841251049310921	0.00455752090955545	-0.551945519	up
LOC685909	0.774625166666666	14.2809288611111	6.67167733439883	0.000847900607769173	0.00458209714734325	-0.560930922	up
Homez	2.82833347777778	3.85813487222222	6.66935754821838	0.000849342879017139	0.00458560564030822	-0.562870545	up
Dach2	1.3014786	2.71862766111111	6.66496060814124	0.000852084432289199	0.00459611587279873	-0.566548445	up
Dip2a	0.754138322222222	4.77987766111111	6.66221238042171	0.000853803233708341	0.00460252476542529	-0.568848264	up
Bcs1l	1.15834234444445	6.57657182777778	6.65679513076409	0.000857203158950182	0.00461368389646566	-0.573383903	up
Acad9	0.704414305555559	11.0527419583333	6.65165330084559	0.000860444846916197	0.00462395810392047	-0.577691752	up
Chpf	0.71089591666667	13.7611767083333	6.64559607955986	0.000864282011564704	0.00463596167427734	-0.58277003	up
RGD1310352	0.735640944444445	10.6318451388889	6.64073433908688	0.000867376302359058	0.00464968378152737	-0.586848785	up
Ly96	1.15620627222222	7.36727433055556	6.63941635009609	0.000868217371570194	0.00465275463226078	-0.587954934	up
Ccdc124	0.908214527777781	11.6621702916667	6.63627414148408	0.000870226399760061	0.00466064135740592	-0.590592823	up
Dnaja1	1.25114419444445	13.3084530138889	6.63490606465899	0.000871102798762564	0.00466193395922071	-0.591741646	up
Rbks	3.20993068333334	4.23845818611111	6.63273244844005	0.000872497349919616	0.00466704024947751	-0.593567308	up
Nat1	2.04888316111111	7.16886530277778	6.62599378997156	0.00087683732721705	0.00468447709123319	-0.599230357	up
Zfp518a	1.76346059444445	5.47009016944444	6.61679349170064	0.00088280342986134	0.00470676050503221	-0.606969752	up
LOC100363441	1.83471483888889	4.02347894166667	6.61663344783936	0.000882907631485259	0.00470676050503221	-0.60710446	up
Fam82a1	2.51214658333334	6.34261045277778	6.61235810578549	0.000885696546030444	0.00471447718367969	-0.610703997	up
Pik3r3	3.53932533888889	3.81561570833333	6.61210022668976	0.000885865095464675	0.00471447718367969	-0.610921174	up
Sema3a	3.87198414444445	4.08906793333333	6.61145978000999	0.000886283852422492	0.00471461698496564	-0.611460567	up
Map3k10	1.23164458333333	4.44347561388889	6.61004024937173	0.000887212837812778	0.00471811192444459	-0.612656266	up
RGD1562846	0.834591588888889	5.49768475555556	6.60859935097751	0.00088815696867431	0.00472166943572295	-0.613870179	up
Emb	0.996216833333335	11.44846125	6.60818880945892	0.0008884261854038	0.00472166943572295	-0.614216087	up
Tbc1d24	0.958036705555556	3.80890059722222	6.60719272851378	0.000889079771217341	0.00472369580131921	-0.615055424	up
Tmem223	1.75803761111111	11.6475195833333	6.60443384221809	0.000890892964514285	0.00473043166679807	-0.617380711	up
Qsox2	2.40144319444445	3.94726793611111	6.60009613431824	0.000893752518751484	0.00473704091537357	-0.621038291	up
Mcm10	1.58410833333333	6.94546867777778	6.59854987450139	0.00089477444932012	0.00473943583888737	-0.622342582	up
Mllt11	1.48458757222222	6.796871975	6.59770122496524	0.000895335905117158	0.00473951539397844	-0.623058535	up
Brpf3	0.716646000000001	5.80134023888889	6.59413807137763	0.000897697731224295	0.0047491194094382	-0.62606537	up
Nacc2	1.11352412222222	6.40444943888889	6.59367029337065	0.000898008335811038	0.00474931420771771	-0.626460212	up
LOC192182	0.943667633333334	2.93520396666667	6.59152175503788	0.000899436576160293	0.00475172665906275	-0.628274045	up
Wdr46	1.33077428888889	6.18208407777778	6.58978480856165	0.000900593147771677	0.00475172665906275	-0.629740757	up
Hnrnph2	0.707759416666669	9.06145984722222	6.58564890619837	0.00090335408892635	0.00476005629538079	-0.633234468	up
Trpv2	2.04834452222222	4.79523331666667	6.58527123375978	0.000903606697451371	0.00476005629538079	-0.633553588	up
Pitpna	1.49119688888889	10.4830991944444	6.58406140370011	0.000904416454510455	0.00476287560303365	-0.634575952	up
Slc24a3	0.787037272222222	4.91144054722222	6.57187045271387	0.000912623443399127	0.00478865059668622	-0.64488645	up
LOC688459	2.54044047222222	10.5518675138889	6.56488642355861	0.000917364235957573	0.00480916210370384	-0.650800227	up
Slitrk2	3.62782877222222	3.70901798611111	6.56392374831156	0.0009180199541023	0.00481114566278326	-0.651615781	up
Racgap1	0.711120861111114	9.79703220833333	6.55924097226142	0.000921217393659079	0.0048210250038723	-0.655584303	up
Dnajc22	0.888022388888891	11.4394565	6.55912809609414	0.000921294626611902	0.0048210250038723	-0.655679991	up
Arl4a	1.25737555555556	9.40639769444444	6.5584272349758	0.000921774343932253	0.00482208068280844	-0.656274158	up
Bdkrb1	1.49409818333333	6.61400254722222	6.55084430454381	0.000926983288499711	0.00484202923986886	-0.662706029	up
Map3k6	1.36517777777778	9.81942905555556	6.5503767545207	0.000927305584604294	0.00484225465867871	-0.663102805	up
RGD1563159	2.43776376666667	2.73939443888889	6.54606668575272	0.000930282805117921	0.00485234460047398	-0.666761538	up
Mex3c	0.742048366666667	5.76193849444444	6.53960370753475	0.000934768081143186	0.00486766624502437	-0.672251509	up
Ndufs5	0.90997825	13.3747726805556	6.53836164644976	0.000935632951494275	0.00486961440431178	-0.673307082	up
Srsf10	0.868385750000002	10.3170828194444	6.53734961787055	0.000936338335786357	0.00487036315168993	-0.674167281	up
Zfp668	0.957705477777779	7.61623899444444	6.53588038268522	0.000937363497081943	0.00487277332450718	-0.675416288	up
Pard3	1.045317	13.0073485	6.5268694299438	0.000943679606982087	0.00490120064141265	-0.683081555	up
Slfn2	0.822174950000003	8.13428710833333	6.52577141648471	0.000944452631712572	0.00490374732185513	-0.68401618	up
Cyp1b1	1.55870041666667	10.6075710694444	6.51273647859567	0.00095368613993593	0.00494428973982922	-0.695121242	up
Mrm1	1.52112597777778	5.99045357777778	6.50887089175101	0.000956444594916704	0.00495562855078258	-0.698417982	up
Tnmd	1.24539280555556	7.58923798611111	6.50836165977686	0.000956808672131213	0.00495603464779342	-0.698852395	up
Dse	1.4056993	6.3545689	6.50036731338155	0.000962545489933442	0.00497980215146896	-0.705675794	up
Il1rl2	1.80121677222222	4.73084098055556	6.49723491799628	0.000964804253334986	0.00498999981592188	-0.708351237	up
Tspan18	1.77953982222222	7.60917273333333	6.49626434757711	0.000965505383016576	0.00499213766890865	-0.709180433	up
Ebpl	1.28515647222222	9.93191968055556	6.48288435061393	0.000975231739957889	0.0050365874301838	-0.720621724	up
LOC501282	0.915265750000003	12.2346467638889	6.48284081724135	0.000975263571683137	0.0050365874301838	-0.720658981	up
Slc31a2	0.905224294444445	6.240176425	6.48106453852343	0.000976563425178352	0.00504179932635979	-0.72217933	up
RGD1310039	2.21988085	2.55055651388889	6.4783898273422	0.000978524549640917	0.00504741759221558	-0.724469299	up
Ccdc59	0.717664833333336	11.3864510833333	6.47397863874612	0.000981768914012747	0.00505963914182386	-0.728247635	up
Ccne1	1.91236091666667	5.14242646944444	6.47163725439891	0.000983496060851719	0.00506553033479655	-0.730253958	up
Tmtc4	1.54916551111111	8.62964016111111	6.46629393998389	0.000987450893597633	0.00508137367286803	-0.734834822	up
Lrp12	0.752025561111111	6.22232068055556	6.46290899476802	0.000989965837971914	0.00508827774557001	-0.737738344	up
Polr3b	1.35187330555556	6.74855049722222	6.45260500876523	0.000997667564466211	0.00512179320532565	-0.746584414	up
RGD1561796	1.30861761111111	8.56617075	6.45087612314822	0.000998966652905809	0.00512245879163075	-0.748069796	up
Sppl2a	0.825143111111112	8.99141966666667	6.45086051784726	0.000998978387737754	0.00512245879163075	-0.748083205	up
Zfp287	0.819093544444446	6.0559489	6.44466118203718	0.00100365288264446	0.00513765362978507	-0.753412052	up
Hsd17b13	1.70226504444445	5.34338905	6.44458177475168	0.00100371292338888	0.00513765362978507	-0.753480336	up
Lrba	0.920213172222222	5.93375273055556	6.43420143380321	0.00101159777976728	0.00517035553495081	-0.762412459	up
Extl3	1.38327636666667	6.14149162777778	6.43365590073229	0.00101201415655799	0.00517096011010649	-0.762882203	up
Ptgfr	3.41878081111111	3.47092608333333	6.43195440663313	0.00101331410127744	0.00517455393431253	-0.76434752	up
Dclre1b	2.53607428888889	2.93108336666667	6.43143656690517	0.00101371011797355	0.00517505280061424	-0.764793542	up
Rtel1	0.786849388888891	8.69290741666667	6.42710483211919	0.00101702987579998	0.00518742053969487	-0.76852566	up
RGD1563441	1.01147209444444	4.93476721944444	6.42632607239931	0.00101762804490028	0.00518742100936974	-0.769196835	up
Dus4l	2.08087945555556	3.04246433333333	6.42354431597786	0.0010197680757599	0.00519517000100718	-0.771594831	up
LOC100361202	2.23846757222222	3.27702819722222	6.42124970210079	0.00102153729125963	0.00519665905908529	-0.773573518	up
Sigmar1	0.854364111111115	13.4264865	6.42009921030545	0.00102242570076654	0.00519730909254399	-0.774565822	up
Sema3c	1.25783580555556	5.99687801388889	6.39413065691859	0.00104272015562173	0.00527810520559388	-0.797001938	up
Mcoln3	1.43915367777778	2.03287216666667	6.39231145943103	0.00104415936726392	0.00528384846672321	-0.798576417	up
Unc5c	1.21626316666667	9.08417925	6.3881543699709	0.00104745683845302	0.00529435716102694	-0.802175644	up
Dock8	1.06234643333333	5.2748915	6.38426495841332	0.00105055297382346	0.00530751711279045	-0.805544816	up
Fam210b	2.06037462777778	3.56546813055556	6.37084605733315	0.00106131713798927	0.00534675158415757	-0.817181481	up
Arrb2	1.08725235	3.91178240277778	6.37059290148218	0.00106152144208443	0.00534675158415757	-0.817401203	up
Lhfpl1	1.43414303333333	2.05775395	6.36645788632712	0.0010648650136737	0.00535581716213325	-0.820991096	up
Leprot	0.738892583333335	10.2022041805556	6.36288340587343	0.00106776522721848	0.00536884736132145	-0.824095856	up
Ppfia3	0.950879850000001	1.91646820833333	6.36225771115669	0.00106827384073774	0.00536984825131198	-0.824639472	up
Papolg	0.873376894444445	5.83031030277778	6.35227508309143	0.00107642679470952	0.00540118440339896	-0.833318369	up
Atp10d	0.987029466666668	8.3102921	6.34278255061305	0.00108424678482073	0.00542811803067395	-0.841581298	up
Stx16	1.06643158888889	6.5733086	6.34202882285081	0.00108487053987463	0.00542827762133789	-0.842237815	up
Phc2	0.731436111111112	6.69135908333333	6.33518460750757	0.00109055371070855	0.00544868525911903	-0.848202172	up
Trnp1	1.0056517	6.21975082222222	6.31622807587138	0.00110647640953676	0.00549972672671466	-0.864748629	up
Gramd1b	0.785688638888891	8.95102406944445	6.31027760589267	0.00111153028002056	0.00551749024318552	-0.869950737	up
Kcnd3	1.37637777777778	2.03525868888889	6.31017574314449	0.00111161702813973	0.00551749024318552	-0.870039823	up
Shank3	0.696507194444445	5.91842691944444	6.30870447075297	0.00111287086954242	0.0055220168689795	-0.87132668	up
Stx6	0.827429166666667	9.03713177777778	6.30647996545694	0.00111476975693198	0.0055284093514288	-0.87327281	up
Uggt1	1.24787006666667	5.71051802222222	6.30623411142397	0.00111497985489407	0.0055284093514288	-0.873487931	up
Tmem38a	0.784267322222223	5.80475530555556	6.30570291926797	0.00111543394996258	0.0055284093514288	-0.873952745	up
Bmp2	2.30021914444445	6.24777396111111	6.30469933945079	0.00111629245844282	0.00552923498075037	-0.874831001	up
Mien1	0.699325583333335	10.6167259027778	6.30402410045969	0.00111687052208744	0.00552923498075037	-0.875421982	up
Opa3	1.0542206	6.07014818333333	6.28406281865202	0.00113411764773646	0.00559360630612744	-0.89291521	up
LOC100362431	3.02132933888889	3.744387925	6.2798016575099	0.00113783947064287	0.00560184602303633	-0.896655231	up
Zfp692	1.02376593333334	6.37009940555556	6.2782601538572	0.00113918936676645	0.00560189893457724	-0.898008705	up
Gabra1	1.10325664444444	5.36403013333333	6.27742646914193	0.00113992020214696	0.00560189893457724	-0.898740808	up
Mrpl20	0.790946444444445	13.041936	6.26925298268468	0.00114711433755417	0.00563072790423096	-0.905922476	up
Sumf2	1.16935462777778	8.22562801944444	6.23235436847249	0.0011802569269647	0.00576730053860751	-0.938436245	up
Tomm40	0.742807155555555	7.79335581111111	6.22917459262753	0.00118316483799359	0.00577851610204718	-0.941245273	up
Krt13	0.886399816666667	2.10463069722222	6.22911613295409	0.00118321837749879	0.00577851610204718	-0.941296927	up
Ogn	0.715338833333335	12.0455475	6.22734160643364	0.00118484489662785	0.0057817728078721	-0.942865056	up
G3bp2	1.14185361111111	6.45303341666667	6.22329007303595	0.0011885682698877	0.00579811411072608	-0.946446673	up
LOC681433	1.29177013888889	4.19215984166667	6.21346925470109	0.00119765029764499	0.00582766892377211	-0.95513607	up
RGD1560248	1.17951293333333	5.50381066111111	6.21210966076071	0.00119891396841687	0.00582991731718211	-0.956339884	up
Lrrn4cl	2.41577825555556	3.23320316111111	6.20790318397462	0.0012028335064596	0.00584142016700861	-0.960065705	up
Mfap1a	0.775779833333335	10.5672746944444	6.20656726348948	0.00120408141816154	0.00584584392970843	-0.961249392	up
Nrk	1.43082866666667	2.44214058888889	6.2000013060965	0.00121023676553596	0.00586587794684336	-0.967070053	up
Abtb2	0.939003222222225	10.5085351111111	6.19891296565865	0.00121126058000738	0.00586775477955736	-0.968035326	up
Ets2	1.01862869444445	7.97829818055556	6.18878130246831	0.00122084008188513	0.00590242834461019	-0.977027729	up
Mfap2	0.859818672222223	7.84844610833333	6.18450575241408	0.00122490905686565	0.00591880150681016	-0.980825988	up
Osgepl1	1.22255430555556	8.99181998611111	6.17370423865544	0.00123525918939396	0.0059527614797944	-0.990430905	up
Ntrk3	1.31052430555556	6.60949164166667	6.17323420555423	0.00123571188613245	0.0059527614797944	-0.990849168	up
Lsm10	0.713865500000002	9.28835558333333	6.17006470711356	0.00123876952826909	0.00596417846430305	-0.993670222	up
Gspt2	1.8971741	5.20335646111111	6.16807400114578	0.00124069448074585	0.00597178888942794	-0.995442658	up
Itpa	1.10073486111111	10.9514683194444	6.16684410179323	0.00124188549579397	0.0059758634384294	-0.996537931	up
Alpk1	1.26310557222222	5.30174280833333	6.16292018624712	0.00124569425665881	0.00599086727758814	-1.000033473	up
Hmbs	1.12447100555556	8.23932666388889	6.16066883940573	0.00124788566970768	0.00599641903391109	-1.00203983	up
Ndn	1.35491327777778	11.9800696388889	6.15838961129049	0.00125010879272564	0.00600512088062901	-1.00407162	up
Crebbp	0.947153200000001	5.26773638333333	6.15751450893229	0.00125096357786476	0.00600512088062901	-1.004851875	up
Immt	0.735398805555557	13.1020392916667	6.15474957218668	0.00125366879361702	0.00601254978238164	-1.007317711	up
Zbtb24	2.87741927777778	3.37891959444444	6.15253194133918	0.00125584344501221	0.00601823327857482	-1.009296074	up
Nrip1	1.0728149	6.44728107222222	6.15247977967433	0.00125589464855254	0.00601823327857482	-1.009342614	up
MGC95208	0.926984133333334	6.65609675	6.1480749299555	0.00126022736548111	0.00603066596110366	-1.013273893	up
RGD1561270	2.11492918333333	2.562748475	6.1357584909771	0.00127243471950362	0.00607233152110846	-1.024277897	up
Adam4	1.46671951111111	4.32102413333333	6.12872387342747	0.00127946874633157	0.00609583750140449	-1.030570667	up
Akap6	1.09199774444445	4.95019371666667	6.12151102741828	0.00128672800371992	0.00611028488380218	-1.037028736	up
Acpl2	2.07525261111111	2.48406963888889	6.11844477679379	0.00128982849089192	0.00612333191885664	-1.039775925	up
RGD1309779	0.747422333333334	9.92823336111111	6.11596403088598	0.00129234329727045	0.00613359211429563	-1.041999321	up
Tsc22d3	0.947078500000001	11.4946133888889	6.10766034621371	0.00130080258788043	0.00616214038449438	-1.049446718	up
Nedd8	0.715358805555558	13.0262952361111	6.10338737588296	0.0013051807237562	0.00618099099508569	-1.053282132	up
Tmem42	0.736371250000002	10.4516006527778	6.10057327479213	0.00130807344696931	0.00618962086322332	-1.055809211	up
Pdgfc	2.03184268333333	3.23609210277778	6.07425534984282	0.00133549075332088	0.00628506730815445	-1.079486913	up
Cdk14	0.740945000000001	8.94015230555556	6.06262171774289	0.00134782301377538	0.00633279680930702	-1.089978892	up
Fut4	0.763038472222224	9.24681256944444	6.06134187945482	0.00134918777866906	0.00633667443150858	-1.091134089	up
Mettl22	0.737296166666668	11.5075556666667	6.05819389479494	0.00135255149850574	0.00634813605102247	-1.093976304	up
Chchd8	1.08024272222222	10.1117455555556	6.05497889921976	0.00135599689197864	0.00635947784385451	-1.096880203	up
RGD1310166	1.27758583333333	4.82216701111111	6.05491281026435	0.00135606782408588	0.00635947784385451	-1.096939909	up
Ppapdc1b	0.927125444444445	9.98115616666667	6.04476288634366	0.00136701295635731	0.0064056114948488	-1.106115616	up
Acvr1	0.817565777777781	9.09989211111111	6.04035978845538	0.00137179294511848	0.00642280491740086	-1.110099806	up
Foxp1	0.760578694444446	16.1784457638889	6.03501644051215	0.00137761979287245	0.00644313037124789	-1.114937814	up
LOC100361122	0.786815305555558	11.9984719305556	6.03373794497991	0.00137901823826617	0.00644793244722461	-1.116095889	up
Troap	0.787680194444446	8.486896625	6.01588577887282	0.00139871878330704	0.00651371133799389	-1.132286437	up
Dyrk2	1.15719602777778	10.9212110694444	6.01520979622454	0.00139947116164915	0.00651371780014161	-1.132900231	up
Slc6a9	1.15084251666667	6.98891398055556	6.00924951739151	0.00140612544052016	0.00654117940914542	-1.138314484	up
Pcdhb17	1.65853436111111	3.82173055277778	6.00881253527603	0.00140661474933139	0.00654170135567066	-1.138711597	up
RGD1561459	1.54200355	6.11325959166667	6.00767038357572	0.0014078946038306	0.00654414461217831	-1.139749647	up
Pars2	1.18254322222222	9.84536819444445	6.00436813087837	0.00141160261300469	0.00655941938601668	-1.142751771	up
Rnf113a2	1.28300326666667	8.71697856111111	6.00399366971862	0.00141202380145111	0.00655941938601668	-1.143092279	up
Znhit3	0.769571361111113	9.17516423611111	6.00301615268391	0.00141312398700176	0.00655941938601668	-1.143981241	up
Rnf32	3.85629638888889	4.60763611111111	6.00186505942696	0.00141442080873858	0.00656217110703077	-1.145028197	up
Oip5	2.54914445	4.36903606944444	5.99167188648014	0.0014259650070544	0.00661219325778472	-1.154305977	up
LOC690728	1.36005876666667	5.64928520555556	5.99055390268732	0.00142723782362071	0.00661455905058737	-1.155324301	up
RGD1562012	1.80133845555556	8.52500616111111	5.98242270877163	0.00143653496571634	0.00665053964512446	-1.162735065	up
Grm8	1.81062275	5.21591640833333	5.97694891394986	0.00144283330919537	0.00667257515718795	-1.167728244	up
Atp6ap1l	2.19645878888889	2.80776571111111	5.97221497510409	0.00144830624230232	0.00669253286766604	-1.172049365	up
Timp1	0.811292888888892	15.7215346944444	5.97099497012821	0.0014497206049055	0.00669319396817069	-1.173163408	up
Slc6a15	2.48375346388889	5.35527958472222	5.96616537732994	0.00145533537355172	0.00671249740095766	-1.177575249	up
LOC367289	0.815247083333334	8.26808101388889	5.96195017091991	0.00146025653568425	0.00672803987370907	-1.181428089	up
Myo1d	0.777173433333335	6.76755343888889	5.95789310004949	0.00146501135231964	0.00673920761832109	-1.185138364	up
Msrb2	1.14335597222222	10.3901162083333	5.95652361292626	0.00146662042775185	0.00674482093324797	-1.186391226	up
Gnptab	1.36431755	3.62532865277778	5.94920001102742	0.00147526021524589	0.00677916263678688	-1.193094904	up
Ptcd3	0.882397638888891	12.0846609305556	5.93854238021956	0.00148793911005431	0.00681936056594772	-1.202861705	up
LOC307671	0.796811222222223	11.1613896388889	5.93030031644094	0.00149783118894054	0.00685564053682099	-1.210424054	up
Cd99l2	1.32176113333334	5.13520181111111	5.92855261779436	0.00149993857500824	0.00686148156982652	-1.212028655	up
Sfxn5	1.44733480555556	5.86445513055556	5.92666427674997	0.00150221942188501	0.00686485782703878	-1.21376279	up
Ube3c	1.34304071111111	6.69858086111111	5.92282421377677	0.00150687011277203	0.00688249918586001	-1.217290568	up
Mal2	2.48258656111111	3.42948823055556	5.92282155009705	0.00150687334454928	0.00688249918586001	-1.217293016	up
Rad51	2.16631628888889	5.47346063888889	5.91663081513329	0.00151440621901735	0.00691505795985474	-1.222983987	up
Apoe	1.50966952777778	9.17260465277778	5.91630890405633	0.00151479911497366	0.00691505795985474	-1.223280035	up
Ccbl1	0.760263883333335	7.904828475	5.91408231403296	0.00151751993712922	0.00692201376528546	-1.225328075	up
Gadd45gip1	0.796454222222224	12.15546175	5.91044214360473	0.00152198034862977	0.00693871040937729	-1.228677608	up
Ccdc110	1.08813242222222	2.24609947777778	5.89606764398123	0.00153974333209452	0.00700312731563806	-1.241919823	up
Cacna2d1	0.878649500000002	13.2477371666667	5.88582279595789	0.00155255023779171	0.00705397825431453	-1.251372704	up
Gkap1	1.43577044444445	11.2686902222222	5.88135871638832	0.00155816938451668	0.0070776549654912	-1.255495611	up
Dgcr8	1.01164734444445	8.46329174444444	5.87996380555469	0.00155993006613739	0.00708379760661917	-1.256784402	up
Rnd2	0.751760888888889	7.28080428888889	5.86413836337825	0.00158006792288474	0.00715091005955691	-1.271422202	up
LOC360228	4.93842305555556	5.56135508333333	5.86286821126641	0.00158169723896404	0.00715455071820319	-1.272598334	up
Polr3c	0.84674947777778	6.59025205555556	5.86144207517966	0.00158352897303612	0.00715910270921489	-1.273919134	up
Rbl2	0.721848472222222	9.95007606944444	5.85894584102382	0.00158674107847201	0.00716631262507243	-1.276231581	up
Fgd6	0.871399516666668	7.773368675	5.85741294423463	0.00158871733043217	0.00716863641770869	-1.277651987	up
Apcs	1.54158768888889	2.23006772222222	5.85340345251952	0.00159390000761676	0.00718725849548425	-1.281368578	up
Grk6	1.67741955555556	9.39106194444444	5.83663592312639	0.00161578758935503	0.00725202259056705	-1.296932144	up
Prrc2c	0.753944750000002	12.1874664305556	5.83315618770489	0.0016203735016196	0.00726884384085731	-1.300166263	up
Herc3	1.66889816666667	2.16191386111111	5.83166321524024	0.00162234570899688	0.0072739289258126	-1.301554302	up
Cdca8	0.995039522222224	7.95163287777778	5.82533629224283	0.00163073453040254	0.00730398964598319	-1.307439519	up
Plac8	2.62721452222222	3.52622792777778	5.81474496620463	0.00164489048977279	0.00735599776387949	-1.317302243	up
Rimbp3	1.21412887222222	2.04377139722222	5.80704175862811	0.0016552759562401	0.00739291246470059	-1.324484048	up
Lmnb1	0.757927494444446	6.31249353055556	5.80218087300145	0.00166186857993328	0.00741281415687906	-1.329019614	up
Hnrnpa2b1	1.22701741666667	9.45701143055556	5.79971331160021	0.00166522689679126	0.00741825654305033	-1.331323128	up
LOC498368	1.39672492777778	2.31556919166667	5.7972127697669	0.00166863813977038	0.00743029168210961	-1.333658182	up
Cep78	1.62159521111111	6.29613077222222	5.79710512361645	0.00166878517285404	0.00743029168210961	-1.333758722	up
Nme1	1.05903194444445	13.94307325	5.79520711659616	0.00167138011887696	0.00743802743000476	-1.335531649	up
Mcrs1	0.767403500000001	6.59418491111111	5.79321535466513	0.00167410828484416	0.0074447519293632	-1.337392622	up
Mdc1	0.795652222222224	10.5474738611111	5.79293492347069	0.00167449281346888	0.0074447519293632	-1.337654677	up
Wdr66	1.79565286111111	2.79931023055556	5.78700581339491	0.00168264688910273	0.00747474406792958	-1.343197508	up
Clns1a	0.796424583333335	12.0265404027778	5.77637487338272	0.00169738291183958	0.00752820531246004	-1.353146546	up
Ccdc39	2.25870515	3.78961474166667	5.77613334370081	0.00169771944326648	0.00752820531246004	-1.353372743	up
RGD1310257	2.40170636111111	3.48678843611111	5.77078314769106	0.00170519394752475	0.00755362599788351	-1.358385122	up
Pdik1l	2.45702738333333	3.180477475	5.76001301600021	0.00172035653290389	0.00760138175656744	-1.3684858	up
Ttll1	1.0090579	6.72020356666667	5.74138991898697	0.00174694561702321	0.00769339061145001	-1.385984758	up
Nsun4	0.993600555555556	8.93736622222222	5.73236686143752	0.00175999960221337	0.00773712952346561	-1.394478433	up
RGD1310324	1.05850236111111	9.68083993055556	5.72848267491172	0.00176565382374173	0.00775721514283502	-1.398137811	up
Ltb4r2	1.13775052222222	1.91850713333333	5.72830696338224	0.0017659101054393	0.00775721514283502	-1.398303396	up
Camkmt	0.904113677777779	6.76174628333333	5.72622328669741	0.00176895251742103	0.00776310782677629	-1.400267282	up
Mrpl46	0.755298250000002	10.1619088472222	5.72620323820055	0.00176898182010234	0.00776310782677629	-1.400286181	up
Pde5a	0.790645783333334	7.300025975	5.7261623149777	0.00176904163482139	0.00776310782677629	-1.400324757	up
Cyp2u1	1.63932700555556	5.78537240833333	5.72180698610156	0.00177542096257191	0.00778073521762881	-1.404431453	up
Hspa4l	1.52707435	6.21804196388889	5.72131970879637	0.00177613634519681	0.00778073521762881	-1.404891058	up
Gpr135	2.02941355	3.81277103055556	5.71958097777461	0.0017786917422132	0.00778969089931138	-1.406531286	up
RGD1305014	1.77699699444444	5.76481529722222	5.71612976066926	0.00178377661224323	0.00780407891364017	-1.409788085	up
Dfna5	1.42070591111111	5.88409949444444	5.71501626786391	0.00178542078038584	0.00780733407546084	-1.410839164	up
Lrp3	2.50282633888889	4.881505725	5.71150099759621	0.00179062292968071	0.00781940792299888	-1.414158397	up
Lmbr1	0.710898194444445	8.81015123611111	5.71132322659575	0.0017908864747838	0.00781940792299888	-1.414326294	up
Pcdh12	1.32886835	2.11374001944444	5.70780966209892	0.0017961045723581	0.00783824553879145	-1.417645515	up
Snx11	1.24931862222222	5.09930668888889	5.69855914910463	0.00180992735189562	0.00789062824160176	-1.426391638	up
Pcdh7	0.930924333333336	9.43970522222222	5.69777064579277	0.00181111128771511	0.00789380590653116	-1.427137636	up
Atp1a1	0.728406611111112	10.9104089722222	5.69166026558336	0.0018203165292557	0.00792393768787878	-1.432921233	up
Mcm5	1.04257338888889	5.94705565	5.68695331194166	0.00182744453894425	0.00794416687633708	-1.437379605	up
Lmln	1.16403341111111	4.0780994	5.68627476434227	0.00182847477048782	0.00794552901895093	-1.438022544	up
Clec14a	1.03092902777778	6.687196175	5.68581097844659	0.00182917931926762	0.00794608237347952	-1.438462024	up
Dync2h1	0.976224594444445	5.17074661944444	5.68237666335048	0.00183440628456236	0.00795866639909579	-1.441717183	up
Trim7	1.00226707222222	4.88052563611111	5.68223908529213	0.00183461603654258	0.00795866639909579	-1.441847614	up
Zfp23	1.06996255	6.67727791388889	5.67860240333159	0.00184017063471558	0.00797166830103651	-1.445296237	up
Zfp608	0.73957928888889	7.10516971666667	5.67841059104224	0.00184046414628761	0.00797166830103651	-1.445478176	up
RGD1306861	0.743976444444446	7.24099940555556	5.67775492134254	0.00184146786360854	0.0079725241204321	-1.44610013	up
Chrdl2	1.58667524444445	2.28886477777778	5.67023577013795	0.0018530238978262	0.00801006866573413	-1.453236441	up
Ndufa4	0.706235222222221	14.4689810555556	5.66843429195788	0.00185580503071306	0.00802009214443934	-1.454947238	up
Txndc2	1.06086295	1.92059331388889	5.66565226082458	0.00186010946419149	0.00802892869213278	-1.457590021	up
Map3k7	0.699992811111112	7.93399492777778	5.66561707967905	0.0018601639715041	0.00802892869213278	-1.457623447	up
Nipsnap3b	0.859041194444447	12.2682920972222	5.66322361624323	0.00186387659755009	0.00804095183727965	-1.459897891	up
P2rx4	0.763097922222224	7.13101696666667	5.66243580452691	0.00186510049284908	0.0080442312902668	-1.460646683	up
Gpr161	1.16721291666667	2.51172388055556	5.6612502243194	0.00186694409380957	0.0080461811665378	-1.461773687	up
Pop7	0.737417722222223	11.7471009722222	5.65300658364682	0.00187982172109826	0.00807960044496815	-1.469614869	up
Lpgat1	0.717405388888891	12.1629793333333	5.65205856596481	0.00188130924088147	0.00808198895531721	-1.470517146	up
Zfp444	1.36366019444444	10.5214304305556	5.64820945933475	0.00188736285379763	0.00809596523858248	-1.474181687	up
Actr1a	0.771657111111113	9.45030266666667	5.63846352925651	0.00190279186929442	0.00815005692756799	-1.483468554	up
Vegfb	0.951873638888891	10.1569794027778	5.63755346487998	0.0019042400662126	0.00815236680252628	-1.484336357	up
Ptrh2	0.877253000000002	9.97370238888889	5.63339573724219	0.00191087259009366	0.00815866869068086	-1.48830232	up
Psmd5	0.760120361111114	10.0178566805556	5.62631822924592	0.00192222453960404	0.00819958657417959	-1.495058364	up
Kbtbd3	2.2071431	4.45294787777778	5.62175388785364	0.00192958697883287	0.00822825597881361	-1.499418713	up
Tmem200a	1.54368936666667	4.92682972222222	5.61984799565655	0.00193267092150716	0.00823938129156664	-1.501240197	up
RGD1310727	1.15456517777778	7.22700012777778	5.61759146142977	0.00193632963284148	0.00825092364060455	-1.503397382	up
Kcnj14	3.67891908333334	5.84668913611111	5.61245610289078	0.00194468600129981	0.00827265753691367	-1.508309022	up
Nsd1	0.722690755555557	6.39104988888889	5.61226448684131	0.00194499861138093	0.00827265753691367	-1.508492355	up
Dgat1	0.912084361111114	10.8538732916667	5.61111487093239	0.00194687536451062	0.0082735048868608	-1.509592369	up
Mrpl17	0.749519750000002	12.74718588	5.60261522920942	0.00196081639765895	0.00831857474312897	-1.517730425	up
Ppp4r1	0.720196211111114	6.74022390555556	5.59364628410133	0.0019756528336124	0.00836710197868025	-1.526327657	up
Sema4a	1.51648145	3.59894276944444	5.58912774604965	0.00198317667624109	0.0083929840184602	-1.530662758	up
Tm7sf2	0.82140338888889	10.1141618055556	5.58787601341117	0.0019852668145367	0.00839737066993789	-1.531864129	up
Cops7b	0.960799694444446	6.730238625	5.58703499435571	0.00198667257908717	0.00839737066993789	-1.532671422	up
Hyal1	1.69792871666667	3.89765014166667	5.58567824390819	0.00198894282226247	0.00839878070540094	-1.533973952	up
Scoc	0.88740491666667	10.9190504583333	5.57056883658721	0.0020144295992334	0.00848197001559777	-1.548495216	up
Ccp110	1.47009364444445	5.14224338888889	5.56969663583772	0.00201591235946992	0.00848375344486286	-1.549334345	up
Btn2a2	1.0379835	6.11884537777778	5.56855583702607	0.00201785365190958	0.00848704231313683	-1.550432033	up
Gen1	2.45328645555556	4.63613913888889	5.56591614201039	0.00202235392241665	0.00849206104739152	-1.552972603	up
Prelp	1.35476318888889	4.32057938888889	5.56540206733536	0.00202323169265222	0.00849206104739152	-1.553467476	up
Ly6g5b	1.17496703888889	2.15559720277778	5.55261375777545	0.00204521019319292	0.00856755885566711	-1.565788872	up
Trmt5	1.12803322222222	10.0384832777778	5.54847003976236	0.00205239101508709	0.00859011222951398	-1.56978574	up
Pih1d1	0.991126655555556	8.63562353333333	5.54592820298737	0.0020568103271991	0.00860161252312508	-1.572238573	up
Cpt1a	2.59913697222222	5.07424630277778	5.54347189997454	0.0020610914075382	0.00861743857473251	-1.574609646	up
Ppcdc	1.03315737777778	5.33886628333333	5.54088599275683	0.00206560953568277	0.00862717443867041	-1.577106653	up
Pspc1	1.11515166666667	8.49012972222222	5.53667561428609	0.00207299053786548	0.00865050922789331	-1.5811741	up
F2rl2	1.30483758333333	4.55766540833333	5.53559782284983	0.00207488486947634	0.00865633184964072	-1.582215665	up
Prkar2a	1.88821467222222	5.22753303611111	5.52234747456865	0.00209833841929272	0.00873946616073731	-1.595032716	up
Fgf9	2.20171869444445	3.15522074166667	5.51540139869593	0.00211075584148731	0.00878274924017277	-1.601760578	up
Limk2	0.846472944444446	10.8599109166667	5.5134263348637	0.00211430217141941	0.00879328692582412	-1.603674717	up
Ldhal6b	1.93792197777778	2.73678828333333	5.50904788367029	0.00212218854927328	0.00881642657565238	-1.607919881	up
Map9	0.99167807777778	7.71330067777778	5.50070883009877	0.00213730313488231	0.00886132826979051	-1.616011848	up
Spred2	1.45240550555556	3.95434835833333	5.49259235513385	0.00215213416892609	0.00890856248970872	-1.623896366	up
Ints7	1.11374880555556	4.78098161388889	5.49241865516773	0.00215245286700629	0.00890856248970872	-1.624065194	up
Dusp15	1.28208998888889	3.65887868888889	5.48564091183922	0.00216493119931817	0.00895233885925441	-1.630655849	up
Lrrc39	3.14857393333333	2.98021467222222	5.48319838962946	0.00216944858882745	0.00896460806822053	-1.633032393	up
Ybey	1.7887754	4.22347288888889	5.48115800364994	0.00217323060711425	0.00897382321866482	-1.635018249	up
Mecom	1.97643978888889	4.14897022777778	5.47832423427735	0.00217849589936923	0.00898914566278734	-1.63777717	up
Golga1	0.805032405555556	5.16862074722222	5.4776733925259	0.00217970728291131	0.00899200528814805	-1.638410967	up
Prdx3	0.872624111111112	12.4111071388889	5.46059658460224	0.00221177211376415	0.00910047695860215	-1.655059985	up
Amdhd2	1.09084066666667	8.78839027777778	5.45889221590555	0.00221500225347271	0.00910944620459725	-1.656723715	up
Fgf7	2.38904271666667	7.31055718611111	5.45732386882878	0.00221797943032815	0.00911335461765033	-1.658254998	up
Lcn2	2.37708169444445	13.5154314861111	5.45728460367937	0.0022180540263861	0.00911335461765033	-1.658293339	up
LOC100360337	2.09034888888889	4.03625038333333	5.45549016694429	0.00222146620526743	0.00912305261902796	-1.660045766	up
LOC100360244	0.969954244444446	5.38058753888889	5.44167680807302	0.00224793719951764	0.00920126630486844	-1.673549628	up
Micalcl	2.73807372222222	5.15139605	5.43556363023119	0.0022597685414434	0.00923879445873641	-1.679533696	up
Ifitm5	1.14830683888889	5.00022633611111	5.43476004657967	0.00226132913883146	0.0092429963645875	-1.680320667	up
Ap1m1	0.841063266666668	8.08348645	5.43356056058816	0.00226366091912911	0.0092503476947309	-1.681495511	up
Magi2	1.94896753888889	2.65159033611111	5.43242001912269	0.00226588069447614	0.00925505825455089	-1.682612794	up
Pigq	0.996267861111112	8.766049125	5.42504684268562	0.0022802916718643	0.00929640884414334	-1.689839673	up
Tnfsf11	1.77227034444445	2.25233861666667	5.42205686790827	0.00228616583781748	0.0093107780924433	-1.692772327	up
Elk1	1.58047527222222	4.72123009166667	5.42188706959726	0.00228649995237266	0.0093107780924433	-1.692938904	up
Ankrd41	1.32338876111111	4.95117998611111	5.41474627437266	0.0023006023059066	0.00935722114901802	-1.699947645	up
Panx3	1.98459763888889	3.90912081944444	5.40340880999882	0.00232320001265025	0.00943364948957018	-1.711089034	up
B3gnt5	1.35497384444444	2.09609005555556	5.40161582990138	0.00232679723992622	0.00944380154106701	-1.712852534	up
Lst1	1.01910195	1.89349309166667	5.40134889016015	0.00232733334801761	0.00944380154106701	-1.713115121	up
Cep72	0.697842850000001	4.064590325	5.39955527726004	0.0023309392580554	0.00945553239813477	-1.714879723	up
RGD1309058	1.64355125	2.83557678055556	5.39936882913298	0.00233131446744811	0.00945553239813477	-1.71506318	up
Elavl2	4.10291053333334	5.01979533333333	5.39525242589782	0.00233961617860956	0.00947369791091039	-1.719114685	up
Pole	1.28981328888889	5.29494045555556	5.3916405611265	0.00234692855825013	0.00949665726614531	-1.722671422	up
Uchl1	0.961956666666668	9.42775261111111	5.38983367733414	0.00235059659808606	0.00950928152681875	-1.724451365	up
Haus1	0.707726722222224	9.00062291666667	5.38183540451648	0.00236691327305303	0.00955523494243679	-1.73233549	up
Tigd3	1.88310922777778	3.69410353055556	5.37904543381777	0.00237263568956898	0.00957610779594069	-1.735087606	up
Gucy2c	1.58082152777778	2.33245118055556	5.37870768218216	0.00237332952654669	0.00957667999465117	-1.735420843	up
LOC100365923	0.85027478888889	7.43056438333333	5.37812895311302	0.00237451894494765	0.00957925119488533	-1.735991873	up
Cdca2	0.759418977777778	8.35526392777778	5.37679823953907	0.00237725647810502	0.00958360867434063	-1.737305048	up
Senp2	0.756349472222223	5.56182550833333	5.37559595044028	0.00237973295829835	0.00958913533742196	-1.738491689	up
Lipt1	1.30177486666667	5.58344300555556	5.37362403912557	0.00238380117592503	0.00960329749158652	-1.740438345	up
Acbd4	1.18205927222222	5.94859043055556	5.37295696688261	0.00238517922290553	0.00960499638721044	-1.741096989	up
Casp9	1.55013862777778	5.41241406944444	5.364217832	0.00240331805842562	0.00966172847265566	-1.749731073	up
Olr227	1.21350683333333	6.19217182777778	5.36390674205611	0.0024039666879977	0.00966209688060613	-1.750038607	up
Dnmt3b	0.708989016666669	6.90673798055556	5.36293323924754	0.0024059977746862	0.00966802024495751	-1.751001065	up
Uros	0.886752872222223	6.251737525	5.34868839248782	0.00243594605050687	0.00976122802913897	-1.76509849	up
Ehd4	1.46028525	9.35644220833333	5.34701455281484	0.002439493355947	0.00977265835711112	-1.766756752	up
Cabin1	0.724062727777778	6.30213784166667	5.34615410843484	0.00244131918876395	0.00977372812543001	-1.767609332	up
Stk38	1.74424607777778	8.78677573888889	5.33845587946997	0.00245772509512796	0.00982127556442866	-1.775241522	up
Dnajc27	1.09828820555556	4.78194745833333	5.32987511085022	0.00247616231880613	0.0098755043610858	-1.783757854	up
Htr2b	0.828646505555557	4.98480058055556	5.32126317	0.00249482757023663	0.00992837207178132	-1.792314862	up
Ramp2	0.983404072222222	6.97862160277778	5.31287065883554	0.00251317397352937	0.00998534789711725	-1.800663237	up
Prpf38b	0.894030672222222	8.38007649722222	5.31052392787679	0.00251833191521512	0.0099989708705051	-1.802999289	up
Ptpn21	0.895711472222224	12.2489355694444	5.30834708350222	0.00252312740683998	0.0100088477307233	-1.805166876	up
Fam158a	0.905800550000002	7.69913338611111	5.29918811974028	0.00254342023222624	0.0100755219841125	-1.814293746	up
Lars	0.737115444444447	11.053923	5.29528435814408	0.00255212682412243	0.0101077041137105	-1.818187198	up
RGD1561832	1.05532691666667	3.17744953611111	5.29194524182618	0.00255960143879748	0.0101349934167587	-1.821519095	up
Zfp644	0.69836403888889	7.56588048055556	5.28878316271074	0.00256670310040024	0.0101538423449585	-1.824675698	up
Ifitm2	0.738769222222225	15.2443385555556	5.28727070488204	0.00257010795786043	0.0101626767141566	-1.826186005	up
RGD1306924	2.37817848333333	3.86001683611111	5.2853659001638	0.00257440350286028	0.0101727055954709	-1.828088532	up
Bhlhb9	0.70850077777778	9.25172361111111	5.28334758930376	0.00257896407726797	0.010181449669633	-1.830104953	up
Ebf1	0.915815833333334	10.3585671111111	5.28250637777812	0.00258086763602335	0.0101866463895556	-1.830945536	up
Tmtc2	0.955932122222223	4.62093224444444	5.27948057215177	0.00258772810741679	0.0102067574987174	-1.833969858	up
Mthfd1	1.084479	9.75010372222222	5.27681219419289	0.00259379567636884	0.0102237158822927	-1.836637935	up
Emp2	0.863393361111114	13.9045317361111	5.27201125286085	0.00260475390531375	0.0102575859240585	-1.841440714	up
Chsy3	0.90899688888889	7.72371186111111	5.26935724333474	0.00261083469510993	0.0102675469181755	-1.844097053	up
Sod2	1.25430688888889	12.2488578055556	5.26508486821601	0.00262065794416649	0.0102991738462746	-1.848375143	up
Rapsn	1.77178487777778	3.08051317222222	5.26376648423939	0.00262369785760639	0.0103062643431462	-1.849695781	up
C3	1.83812579166667	11.6145047708333	5.26168192001019	0.00262851274215938	0.0103160204837644	-1.851784379	up
Has2	1.68021731666667	8.92948373055555	5.25790115451121	0.00263727156563262	0.0103433755028327	-1.855573937	up
Filip1l	1.29418522222222	8.81404416666667	5.25573285617647	0.00264231004030373	0.0103607939125562	-1.857748136	up
Mmp15	0.742790372222223	6.41606290833333	5.25262872771274	0.00264954248279495	0.0103821128188489	-1.860861801	up
Zpbp2	1.4722254	2.32938946111111	5.24758459742614	0.00266134387905888	0.0104115229192187	-1.865924165	up
Acot2	1.23801122222222	11.32401475	5.24299794933563	0.00267212770482252	0.0104352542313274	-1.870530337	up
Fkbp7	0.714984750000002	12.4794402361111	5.22366731312195	0.00271813508853128	0.0105602439822513	-1.88997412	up
Smcr7	1.03765355555556	9.02183527777778	5.21763500466739	0.00273267906823385	0.0106016980586615	-1.896051966	up
Wdr47	0.866182855555556	6.44110356111111	5.20266586684775	0.00276915996869847	0.0107176746936663	-1.911155168	up
Tmem185b	1.54150233333333	6.36085977222222	5.20008008259141	0.00277551855689545	0.010732706287665	-1.913767155	up
Utp15	0.860186783333334	4.47363108055556	5.1974126577693	0.00278209558656724	0.010750980135343	-1.916462552	up
LOC364853	2.54171717777778	4.00538085555556	5.19460179323139	0.00278904578577638	0.0107658160315672	-1.919303927	up
Serpinf2	1.98735832222222	2.29675663888889	5.18813760907979	0.00280510549921597	0.0108181781002444	-1.925842307	up
Olr1156	0.954744094444445	1.91640825277778	5.18444761073955	0.00281432087150814	0.0108344483262431	-1.929577179	up
LOC684173	1.480575	10.812328	5.16797723953969	0.00285588259295765	0.010967676630515	-1.946270216	up
Apoa1	2.98881402777778	3.12092730833333	5.16492828877325	0.00286365392255013	0.0109902222554153	-1.9493644	up
Prrg4	1.0271783	7.49922533888889	5.16306755264818	0.00286840866737082	0.0110060352030262	-1.951253358	up
Hrsp12	1.18892447777778	7.35230711111111	5.16251827968513	0.0028698139688356	0.0110089922417937	-1.951811051	up
C4b	1.66968018888889	2.56158101111111	5.16164220338233	0.00287205703452461	0.0110151610386687	-1.952700642	up
RGD1309676	1.16756980555556	6.40411358055556	5.15779312541786	0.00288193605843922	0.0110432835886338	-1.956610326	up
Svep1	1.70199700555556	5.38352415833333	5.15565666816223	0.00288743641288188	0.0110547691451245	-1.958781287	up
Mst4	1.13411889444445	4.84989769166667	5.15457800032088	0.00289021807114887	0.0110603602206529	-1.95987761	up
Igsf6	1.1542033	1.92934330555556	5.15204478919877	0.00289676286808628	0.0110731920389363	-1.962452902	up
Nell2	2.95969835555556	4.36742371666667	5.15161914260809	0.00289786424606273	0.0110749616824081	-1.962885705	up
Gja3	0.749059450000001	3.53212843055556	5.14484545967346	0.00291545667261584	0.0111250389133012	-1.969776567	up
LOC311352	2.91734952222222	3.29084532222222	5.13928619071011	0.00292998724039874	0.011173112477291	-1.975436652	up
Cd14	0.952508222222225	10.23955125	5.12290996329613	0.00297327907811223	0.0113009360578468	-1.992134222	up
RGD1311946	0.799104416666668	11.1042535416667	5.11851505511018	0.0029850227467085	0.011338119024995	-1.996621571	up
RGD1306151	0.73426938888889	6.54236375555556	5.10928587115772	0.00300985884770472	0.0114274505211499	-2.00605343	up
G7c	1.75146295	3.04446288055556	5.10296262686753	0.00302701266747914	0.0114775057361225	-2.012522231	up
LOC100363825	1.17684105	2.22681268055556	5.10013149778335	0.00303472956394164	0.0115017377639711	-2.015420297	up
Ptgr2	1.37575337222222	8.18163936944444	5.09303587056935	0.00305417031153632	0.0115602645416148	-2.022688494	up
RGD1310861	0.765890500000001	10.7650086666667	5.09246835923854	0.00305573138894344	0.0115636501753931	-2.023270104	up
Fbxo15	1.30781694444445	7.24315912777778	5.09058902666968	0.00306090752647816	0.0115756622763934	-2.02519644	up
Trub2	0.82142777777778	9.20913788888889	5.08745379334349	0.003069565258007	0.0116058736989205	-2.028411161	up
Serping1	1.27579486111111	9.80495220833333	5.08427043833272	0.00307838480236879	0.0116265493504662	-2.031676599	up
Scgb1c1	1.74612140555556	6.536567225	5.08356936952016	0.00308033105383393	0.0116313676079358	-2.03239593	up
Prl8a9	0.931807066666669	6.93719332777778	5.07710564694862	0.00309834218271154	0.0116841177920646	-2.039031203	up
Ttc39b	1.26776483333333	7.16280182777778	5.07046962703205	0.00311695996764082	0.0117415645078535	-2.045849296	up
Hsph1	0.72578575	9.14572884722222	5.07002597680083	0.00311820925381835	0.0117429064103069	-2.046305334	up
[truncated: 2,951 more rows]
